# Supplementary material for: Pentyl (E)-3-(3,4-dihy­droxy­phen­yl)acrylate
Source: Acta Crystallogr Sect E Struct Rep Online. 2011 Oct 8;67(Pt 11):o2871. doi: 10.1107/S1600536811040499 (PMC3247606; doi:10.1107/S1600536811040499)
Supplement: Supplementary file 1 [file e-67-o2871-sup1.cif]

##############################################################################
#                                                                            #
# This CIF contains the data in a paper accepted for publication in          #
# Acta Crystallographica Section E. It conforms to the requirements of       #
# Notes for Authors for Acta Crystallographica Section E, and has been       #
# peer reviewed under the auspices of the IUCr Commission on Journals.       #
#                                                                            #
# Full details of the Crystallographic Information File format               #
# are given in the paper "The Crystallographic Information File (CIF):       #
# a New Standard Archive File for Crystallography" by S. R. Hall, F. H.      #
# Allen and I. D. Brown [Acta Cryst. (1991), A47, 655-685].                  #
#                                                                            #
# The current version of the core CIF dictionary is obtainable from          #
# ftp://ftp.iucr.org/pub/cif_core.dic.                                       #
#                                                                            #
# Software is freely available for graphical display of the structure(s)     #
# in this CIF. For information consult the CIF software page                 #
# http://www.iucr.org/resources/cif/software.                                #
#                                                                            #
# This file may be used for bona fide research purposes within the           #
# scientific community so long as proper attribution is given to the journal # 
# article from which it was obtained.                                        #
#                                                                            #
##############################################################################
data_I
_audit_creation_method     SHELXL-97
_chemical_name_systematic
;
Pentyl (<i>E</i>)-3-(3,4-dihydroxyphenyl)acrylate
;
_chemical_name_common     ?
_chemical_formula_moiety     'C14 H18 O4'
_chemical_formula_sum     'C14 H18 O4'
_chemical_formula_iupac     'C14 H18 O4'
_chemical_formula_weight     250.28
_chemical_melting_point     ?
_symmetry_cell_setting     triclinic
_symmetry_space_group_name_H-M     'P -1'
_symmetry_space_group_name_Hall     '-P 1'
loop_
    _symmetry_equiv_pos_as_xyz
    'x, y, z'
    '-x, -y, -z'
_cell_length_a     5.3070(11)
_cell_length_b     10.567(2)
_cell_length_c     11.816(2)
_cell_angle_alpha     90.96(3)
_cell_angle_beta     91.84(3)
_cell_angle_gamma     98.60(3)
_cell_volume     654.7(2)
_cell_formula_units_Z     2
_cell_measurement_reflns_used     25
_cell_measurement_theta_min     9
_cell_measurement_theta_max     13
_cell_measurement_temperature     293(2)
_exptl_crystal_description     block
_exptl_crystal_colour     colourless
_exptl_crystal_size_max     0.30
_exptl_crystal_size_mid     0.20
_exptl_crystal_size_min     0.10
_exptl_crystal_density_diffrn     1.270
_exptl_crystal_density_meas     ?
_exptl_crystal_density_method     'not measured'
_exptl_crystal_F_000     268
_exptl_absorpt_coefficient_mu     0.092
_exptl_absorpt_correction_type     psi-scan
_exptl_absorpt_process_details     '(North <i>et al.</i>, 1968)'
_exptl_absorpt_correction_T_min     0.9728
_exptl_absorpt_correction_T_max     0.9908
_exptl_special_details     ?
_diffrn_ambient_temperature     293(2)
_diffrn_radiation_type     MoK\a
_diffrn_radiation_wavelength     0.71073
_diffrn_radiation_source     'fine-focus sealed tube'
_diffrn_radiation_monochromator     graphite
_diffrn_measurement_device_type     'Enraf--Nonius CAD-4'
_diffrn_measurement_method     \w/2\q
_diffrn_detector_area_resol_mean     ?
_diffrn_reflns_number     2703
_diffrn_reflns_av_R_equivalents     0.0234
_diffrn_reflns_av_sigmaI/netI     0.0295
_diffrn_reflns_theta_min     1.72
_diffrn_reflns_theta_max     25.38
_diffrn_reflns_theta_full     25.38
_diffrn_measured_fraction_theta_max     0.999
_diffrn_measured_fraction_theta_full     0.999
_diffrn_reflns_limit_h_min     0
_diffrn_reflns_limit_h_max     6
_diffrn_reflns_limit_k_min     -12
_diffrn_reflns_limit_k_max     12
_diffrn_reflns_limit_l_min     -14
_diffrn_reflns_limit_l_max     14
_diffrn_standards_number     3
_diffrn_standards_interval_count     200
_diffrn_standards_interval_time     2
_diffrn_standards_decay_%     1
_refine_special_details
;
Refinement of <i>F</i>^2^ against ALL reflections. The weighted <i>R</i>-factor
<i>wR</i> and goodness of fit <i>S</i> are based on <i>F</i>^2^, conventional
<i>R</i>-factors <i>R</i> are based on <i>F</i>, with <i>F</i> set to zero for
negative <i>F</i>^2^. The threshold expression of <i>F</i>^2^ >
\s(<i>F</i>^2^) is used only for calculating <i>R</i>-factors(gt) <i>etc</i>.
and is not relevant to the choice of reflections for refinement.
<i>R</i>-factors based on <i>F</i>^2^ are statistically about twice as large
as those based on <i>F</i>, and <i>R</i>- factors based on ALL data will be
even larger.
;
_reflns_number_total     2419
_reflns_number_gt     1627
_reflns_threshold_expression     I>2sigma(I)
_refine_ls_structure_factor_coef     Fsqd
_refine_ls_matrix_type     full
_refine_ls_R_factor_all     0.0831
_refine_ls_R_factor_gt     0.0566
_refine_ls_wR_factor_gt     0.1540
_refine_ls_wR_factor_ref     0.1692
_refine_ls_goodness_of_fit_ref     1.002
_refine_ls_restrained_S_all     1.002
_refine_ls_number_reflns     2419
_refine_ls_number_parameters     163
_refine_ls_number_restraints     0
_refine_ls_hydrogen_treatment     constr
_refine_ls_weighting_scheme     calc
_refine_ls_weighting_details
         'calc w=1/[\s^2^(Fo^2^)+(0.1000P)^2^+0.0400P] where P=(Fo^2^+2Fc^2^)/3'
_atom_sites_solution_hydrogens     geom
_atom_sites_solution_primary     direct
_atom_sites_solution_secondary     difmap
_refine_ls_shift/su_max     0.000
_refine_ls_shift/su_mean     0.000
_refine_diff_density_max     0.174
_refine_diff_density_min     -0.188
_refine_ls_extinction_method     none
_refine_ls_extinction_coef     ?
loop_
    _atom_type_symbol
    _atom_type_description
    _atom_type_scat_dispersion_real
    _atom_type_scat_dispersion_imag
    _atom_type_scat_source
    'C' 'C' 0.0033 0.0016
                         'International Tables Vol C Tables 4.2.6.8 and 6.1.1.4'
    'H' 'H' 0.0000 0.0000
                         'International Tables Vol C Tables 4.2.6.8 and 6.1.1.4'
    'O' 'O' 0.0106 0.0060
                         'International Tables Vol C Tables 4.2.6.8 and 6.1.1.4'
_computing_data_collection     'CAD4 EXPRESS (Enraf--Nonius, 1994)'
_computing_cell_refinement     'CAD4 EXPRESS (Enraf--Nonius, 1994)'
_computing_data_reduction     'XCAD4 (Harms & Wocadlo, 1995)'
_computing_structure_solution     'SHELXS97 (Sheldrick, 2008)'
_computing_structure_refinement     'SHELXL97 (Sheldrick, 2008)'
_computing_molecular_graphics     'SHELXTL (Sheldrick, 2008)'
_computing_publication_material     'PLATON (Spek, 2009)'
loop_
    _atom_site_type_symbol
    _atom_site_label
    _atom_site_fract_x
    _atom_site_fract_y
    _atom_site_fract_z
    _atom_site_U_iso_or_equiv
    _atom_site_adp_type
    _atom_site_calc_flag
    _atom_site_refinement_flags
    _atom_site_occupancy
    _atom_site_symmetry_multiplicity
    _atom_site_disorder_assembly
    _atom_site_disorder_group
    O O1 -0.2441(3) 1.39149(14) 0.11914(14) 0.0617(5) Uani d . 1 1 . .
    H H1B -0.1743 1.4410 0.0731 0.093 Uiso calc R 1 1 . .
    C C1 -0.1068(4) 1.08131(19) 0.20524(17) 0.0469(5) Uani d . 1 1 . .
    H H1A -0.1712 1.0179 0.2547 0.056 Uiso calc R 1 1 . .
    O O2 0.1576(3) 1.36636(13) -0.01491(12) 0.0535(4) Uani d . 1 1 . .
    H H2A 0.2656 1.3441 -0.0559 0.080 Uiso calc R 1 1 . .
    C C2 -0.2175(4) 1.1903(2) 0.19717(18) 0.0506(6) Uani d . 1 1 . .
    H H2B -0.3549 1.2002 0.2416 0.061 Uiso calc R 1 1 . .
    C C3 -0.1266(4) 1.28540(18) 0.12364(17) 0.0435(5) Uani d . 1 1 . .
    O O3 0.4807(3) 0.73067(15) 0.14536(14) 0.0699(6) Uani d . 1 1 . .
    O O4 0.2176(3) 0.65259(13) 0.27822(13) 0.0578(5) Uani d . 1 1 . .
    C C4 0.0776(4) 1.26997(18) 0.05777(16) 0.0408(5) Uani d . 1 1 . .
    C C5 0.1902(4) 1.16118(18) 0.06704(16) 0.0408(5) Uani d . 1 1 . .
    H H5A 0.3293 1.1521 0.0233 0.049 Uiso calc R 1 1 . .
    C C6 0.0999(4) 1.06446(18) 0.14062(16) 0.0396(5) Uani d . 1 1 . .
    C C7 0.2247(4) 0.95104(18) 0.14637(17) 0.0453(5) Uani d . 1 1 . .
    H H7A 0.3589 0.9487 0.0980 0.054 Uiso calc R 1 1 . .
    C C8 0.1716(4) 0.85117(19) 0.21148(17) 0.0493(6) Uani d . 1 1 . .
    H H8A 0.0415 0.8506 0.2624 0.059 Uiso calc R 1 1 . .
    C C9 0.3082(4) 0.74206(19) 0.20677(17) 0.0457(5) Uani d . 1 1 . .
    C C10 0.3335(4) 0.53739(19) 0.28150(19) 0.0519(6) Uani d . 1 1 . .
    H H10A 0.5153 0.5582 0.2982 0.062 Uiso calc R 1 1 . .
    H H10B 0.3079 0.4919 0.2091 0.062 Uiso calc R 1 1 . .
    C C11 0.2072(5) 0.4569(2) 0.37279(18) 0.0525(6) Uani d . 1 1 . .
    H H11A 0.0261 0.4364 0.3542 0.063 Uiso calc R 1 1 . .
    H H11B 0.2270 0.5057 0.4437 0.063 Uiso calc R 1 1 . .
    C C12 0.3173(4) 0.3342(2) 0.38791(18) 0.0512(6) Uani d . 1 1 . .
    H H12A 0.2967 0.2858 0.3169 0.061 Uiso calc R 1 1 . .
    H H12B 0.4987 0.3553 0.4055 0.061 Uiso calc R 1 1 . .
    C C13 0.1962(5) 0.2508(2) 0.4799(2) 0.0664(7) Uani d . 1 1 . .
    H H13A 0.0162 0.2262 0.4609 0.080 Uiso calc R 1 1 . .
    H H13B 0.2109 0.2998 0.5506 0.080 Uiso calc R 1 1 . .
    C C14 0.3177(7) 0.1313(3) 0.4962(3) 0.0930(10) Uani d . 1 1 . .
    H H14A 0.2336 0.0813 0.5549 0.140 Uiso calc R 1 1 . .
    H H14B 0.4949 0.1551 0.5172 0.140 Uiso calc R 1 1 . .
    H H14C 0.3016 0.0818 0.4268 0.140 Uiso calc R 1 1 . .
loop_
    _atom_site_aniso_label
    _atom_site_aniso_U_11
    _atom_site_aniso_U_22
    _atom_site_aniso_U_33
    _atom_site_aniso_U_12
    _atom_site_aniso_U_13
    _atom_site_aniso_U_23
    O1 0.0648(10) 0.0488(9) 0.0805(11) 0.0307(8) 0.0265(8) 0.0173(8)
    C1 0.0505(13) 0.0405(11) 0.0512(12) 0.0086(9) 0.0125(10) 0.0095(9)
    O2 0.0618(10) 0.0405(8) 0.0644(9) 0.0217(7) 0.0251(8) 0.0162(7)
    C2 0.0468(12) 0.0504(13) 0.0587(13) 0.0164(10) 0.0180(10) 0.0057(10)
    C3 0.0438(12) 0.0371(11) 0.0522(12) 0.0139(9) 0.0048(9) 0.0010(9)
    O3 0.0806(12) 0.0553(10) 0.0841(12) 0.0321(8) 0.0460(10) 0.0256(8)
    O4 0.0741(11) 0.0403(8) 0.0658(10) 0.0227(7) 0.0301(8) 0.0172(7)
    C4 0.0456(11) 0.0339(10) 0.0439(11) 0.0081(9) 0.0059(9) 0.0039(8)
    C5 0.0408(11) 0.0383(11) 0.0456(11) 0.0116(9) 0.0091(9) 0.0025(9)
    C6 0.0427(11) 0.0342(10) 0.0430(10) 0.0089(8) 0.0040(9) 0.0008(8)
    C7 0.0488(12) 0.0400(11) 0.0492(11) 0.0114(9) 0.0116(10) 0.0039(9)
    C8 0.0573(13) 0.0371(11) 0.0569(13) 0.0147(10) 0.0189(11) 0.0065(10)
    C9 0.0515(13) 0.0392(11) 0.0482(11) 0.0099(9) 0.0112(10) 0.0048(9)
    C10 0.0640(14) 0.0362(11) 0.0601(13) 0.0190(10) 0.0157(11) 0.0082(10)
    C11 0.0644(15) 0.0430(12) 0.0534(12) 0.0151(10) 0.0181(11) 0.0072(10)
    C12 0.0580(14) 0.0430(12) 0.0555(13) 0.0142(10) 0.0090(11) 0.0084(10)
    C13 0.0863(19) 0.0551(14) 0.0610(14) 0.0161(13) 0.0184(13) 0.0158(11)
    C14 0.126(3) 0.0666(17) 0.095(2) 0.0349(17) 0.0191(19) 0.0386(15)
_geom_special_details
;
All e.s.d.'s (except the e.s.d. in the dihedral angle between two l.s. planes)
are estimated using the full covariance matrix. The cell e.s.d.'s are taken
into account individually in the estimation of e.s.d.'s in distances, angles
and torsion angles; correlations between e.s.d.'s in cell parameters are only
used when they are defined by crystal symmetry. An approximate (isotropic)
treatment of cell e.s.d.'s is used for estimating e.s.d.'s involving l.s.
planes.
;
loop_
    _geom_bond_atom_site_label_1
    _geom_bond_atom_site_label_2
    _geom_bond_site_symmetry_2
    _geom_bond_distance
    _geom_bond_publ_flag
    O1 C3 . 1.363(2) ?
    O1 H1B . 0.8200 ?
    C1 C2 . 1.372(3) ?
    C1 C6 . 1.388(3) ?
    C1 H1A . 0.9300 ?
    O2 C4 . 1.371(2) ?
    O2 H2A . 0.8200 ?
    C2 C3 . 1.382(3) ?
    C2 H2B . 0.9300 ?
    C3 C4 . 1.382(3) ?
    O3 C9 . 1.205(2) ?
    O4 C9 . 1.324(2) ?
    O4 C10 . 1.444(2) ?
    C4 C5 . 1.377(3) ?
    C5 C6 . 1.393(3) ?
    C5 H5A . 0.9300 ?
    C6 C7 . 1.455(3) ?
    C7 C8 . 1.318(3) ?
    C7 H7A . 0.9300 ?
    C8 C9 . 1.452(3) ?
    C8 H8A . 0.9300 ?
    C10 C11 . 1.498(3) ?
    C10 H10A . 0.9700 ?
    C10 H10B . 0.9700 ?
    C11 C12 . 1.512(3) ?
    C11 H11A . 0.9700 ?
    C11 H11B . 0.9700 ?
    C12 C13 . 1.509(3) ?
    C12 H12A . 0.9700 ?
    C12 H12B . 0.9700 ?
    C13 C14 . 1.513(3) ?
    C13 H13A . 0.9700 ?
    C13 H13B . 0.9700 ?
    C14 H14A . 0.9600 ?
    C14 H14B . 0.9600 ?
    C14 H14C . 0.9600 ?
loop_
    _geom_angle_atom_site_label_1
    _geom_angle_atom_site_label_2
    _geom_angle_atom_site_label_3
    _geom_angle_site_symmetry_1
    _geom_angle_site_symmetry_3
    _geom_angle
    _geom_angle_publ_flag
    C3 O1 H1B . . 109.5 ?
    C2 C1 C6 . . 120.89(18) ?
    C2 C1 H1A . . 119.6 ?
    C6 C1 H1A . . 119.6 ?
    C4 O2 H2A . . 109.5 ?
    C1 C2 C3 . . 120.64(18) ?
    C1 C2 H2B . . 119.7 ?
    C3 C2 H2B . . 119.7 ?
    O1 C3 C2 . . 118.08(17) ?
    O1 C3 C4 . . 122.54(18) ?
    C2 C3 C4 . . 119.38(18) ?
    C9 O4 C10 . . 117.71(15) ?
    O2 C4 C5 . . 123.18(17) ?
    O2 C4 C3 . . 116.98(17) ?
    C5 C4 C3 . . 119.85(18) ?
    C4 C5 C6 . . 121.30(17) ?
    C4 C5 H5A . . 119.4 ?
    C6 C5 H5A . . 119.4 ?
    C1 C6 C5 . . 117.94(18) ?
    C1 C6 C7 . . 123.06(18) ?
    C5 C6 C7 . . 119.01(17) ?
    C8 C7 C6 . . 128.16(19) ?
    C8 C7 H7A . . 115.9 ?
    C6 C7 H7A . . 115.9 ?
    C7 C8 C9 . . 122.58(19) ?
    C7 C8 H8A . . 118.7 ?
    C9 C8 H8A . . 118.7 ?
    O3 C9 O4 . . 122.77(19) ?
    O3 C9 C8 . . 125.58(19) ?
    O4 C9 C8 . . 111.64(17) ?
    O4 C10 C11 . . 106.74(16) ?
    O4 C10 H10A . . 110.4 ?
    C11 C10 H10A . . 110.4 ?
    O4 C10 H10B . . 110.4 ?
    C11 C10 H10B . . 110.4 ?
    H10A C10 H10B . . 108.6 ?
    C10 C11 C12 . . 112.26(17) ?
    C10 C11 H11A . . 109.2 ?
    C12 C11 H11A . . 109.2 ?
    C10 C11 H11B . . 109.2 ?
    C12 C11 H11B . . 109.2 ?
    H11A C11 H11B . . 107.9 ?
    C13 C12 C11 . . 113.87(18) ?
    C13 C12 H12A . . 108.8 ?
    C11 C12 H12A . . 108.8 ?
    C13 C12 H12B . . 108.8 ?
    C11 C12 H12B . . 108.8 ?
    H12A C12 H12B . . 107.7 ?
    C12 C13 C14 . . 112.6(2) ?
    C12 C13 H13A . . 109.1 ?
    C14 C13 H13A . . 109.1 ?
    C12 C13 H13B . . 109.1 ?
    C14 C13 H13B . . 109.1 ?
    H13A C13 H13B . . 107.8 ?
    C13 C14 H14A . . 109.5 ?
    C13 C14 H14B . . 109.5 ?
    H14A C14 H14B . . 109.5 ?
    C13 C14 H14C . . 109.5 ?
    H14A C14 H14C . . 109.5 ?
    H14B C14 H14C . . 109.5 ?
loop_
    _geom_torsion_atom_site_label_1
    _geom_torsion_atom_site_label_2
    _geom_torsion_atom_site_label_3
    _geom_torsion_atom_site_label_4
    _geom_torsion_site_symmetry_1
    _geom_torsion_site_symmetry_2
    _geom_torsion_site_symmetry_3
    _geom_torsion_site_symmetry_4
    _geom_torsion
    _geom_torsion_publ_flag
    C6 C1 C2 C3 . . . . 0.5(3) ?
    C1 C2 C3 O1 . . . . 179.97(19) ?
    C1 C2 C3 C4 . . . . 0.1(3) ?
    O1 C3 C4 O2 . . . . -0.8(3) ?
    C2 C3 C4 O2 . . . . 179.06(18) ?
    O1 C3 C4 C5 . . . . 179.26(18) ?
    C2 C3 C4 C5 . . . . -0.8(3) ?
    O2 C4 C5 C6 . . . . -178.85(17) ?
    C3 C4 C5 C6 . . . . 1.0(3) ?
    C2 C1 C6 C5 . . . . -0.4(3) ?
    C2 C1 C6 C7 . . . . 179.72(19) ?
    C4 C5 C6 C1 . . . . -0.4(3) ?
    C4 C5 C6 C7 . . . . 179.50(18) ?
    C1 C6 C7 C8 . . . . -1.5(4) ?
    C5 C6 C7 C8 . . . . 178.6(2) ?
    C6 C7 C8 C9 . . . . 178.43(19) ?
    C10 O4 C9 O3 . . . . 0.1(3) ?
    C10 O4 C9 C8 . . . . 179.17(18) ?
    C7 C8 C9 O3 . . . . 0.3(4) ?
    C7 C8 C9 O4 . . . . -178.7(2) ?
    C9 O4 C10 C11 . . . . 176.82(18) ?
    O4 C10 C11 C12 . . . . -178.17(18) ?
    C10 C11 C12 C13 . . . . 179.56(19) ?
    C11 C12 C13 C14 . . . . -177.7(2) ?
loop_
    _geom_hbond_atom_site_label_D
    _geom_hbond_atom_site_label_H
    _geom_hbond_atom_site_label_A
    _geom_hbond_site_symmetry_A
    _geom_hbond_distance_DH
    _geom_hbond_distance_HA
    _geom_hbond_distance_DA
    _geom_hbond_angle_DHA
    O1 H1B O2 1_555 0.82 2.30 2.738(2) 114
    O1 H1B O2 2_585 0.82 2.15 2.840(2) 142
    O2 H2A O3 2_675 0.82 1.98 2.800(2) 173
    C5 H5A O3 2_675 0.93 2.52 3.230(3) 133
_iucr_refine_instructions_details
;
TITL X in P-1
CELL 0.71073   5.3070  10.5670  11.8160  90.960  91.840  98.600
ZERR    2.00   0.0011   0.0021   0.0024   0.030   0.030   0.030
LATT  1
SFAC C H O
UNIT 28 36 8
ACTA
OMIT 0 0 4
L.S. 50
BOND $H
CONF
SIZE .3 .2 .1
FMAP 2
PLAN 10
WGHT    0.100000    0.040000
FVAR       0.99827
O1    3   -0.244053    1.391489    0.119143    11.00000    0.06482    0.04878 =
         0.08052    0.01735    0.02645    0.03075
AFIX  83
H1B   2   -0.174286    1.441048    0.073057    11.00000   -1.50000
AFIX   0
C1    1   -0.106823    1.081311    0.205241    11.00000    0.05048    0.04052 =
         0.05120    0.00945    0.01249    0.00856
AFIX  43
H1A   2   -0.171213    1.017879    0.254691    11.00000   -1.20000
AFIX   0
O2    3    0.157620    1.366361   -0.014907    11.00000    0.06177    0.04047 =
         0.06441    0.01623    0.02510    0.02166
AFIX  83
H2A   2    0.265574    1.344108   -0.055897    11.00000   -1.50000
AFIX   0
C2    1   -0.217460    1.190283    0.197166    11.00000    0.04677    0.05042 =
         0.05870    0.00575    0.01802    0.01640
AFIX  43
H2B   2   -0.354941    1.200221    0.241616    11.00000   -1.20000
AFIX   0
C3    1   -0.126621    1.285398    0.123641    11.00000    0.04375    0.03708 =
         0.05218    0.00104    0.00483    0.01392
O3    3    0.480681    0.730673    0.145355    11.00000    0.08065    0.05527 =
         0.08406    0.02558    0.04602    0.03212
O4    3    0.217637    0.652594    0.278217    11.00000    0.07409    0.04028 =
         0.06576    0.01719    0.03009    0.02272
C4    1    0.077601    1.269969    0.057768    11.00000    0.04563    0.03395 =
         0.04393    0.00387    0.00592    0.00809
C5    1    0.190182    1.161177    0.067039    11.00000    0.04081    0.03835 =
         0.04563    0.00255    0.00908    0.01163
AFIX  43
H5A   2    0.329256    1.152095    0.023314    11.00000   -1.20000
AFIX   0
C6    1    0.099861    1.064457    0.140622    11.00000    0.04267    0.03416 =
         0.04300    0.00083    0.00398    0.00888
C7    1    0.224734    0.951037    0.146372    11.00000    0.04883    0.03997 =
         0.04919    0.00391    0.01157    0.01144
AFIX  43
H7A   2    0.358925    0.948728    0.098029    11.00000   -1.20000
AFIX   0
C8    1    0.171571    0.851170    0.211478    11.00000    0.05731    0.03714 =
         0.05694    0.00648    0.01886    0.01470
AFIX  43
H8A   2    0.041459    0.850564    0.262436    11.00000   -1.20000
AFIX   0
C9    1    0.308167    0.742059    0.206767    11.00000    0.05155    0.03917 =
         0.04822    0.00485    0.01123    0.00994
C10   1    0.333488    0.537394    0.281505    11.00000    0.06399    0.03624 =
         0.06009    0.00818    0.01566    0.01904
AFIX  23
H10A  2    0.515264    0.558175    0.298244    11.00000   -1.20000
H10B  2    0.307861    0.491902    0.209091    11.00000   -1.20000
AFIX   0
C11   1    0.207156    0.456932    0.372795    11.00000    0.06443    0.04297 =
         0.05343    0.00720    0.01808    0.01507
AFIX  23
H11A  2    0.026148    0.436368    0.354151    11.00000   -1.20000
H11B  2    0.227033    0.505665    0.443650    11.00000   -1.20000
AFIX   0
C12   1    0.317343    0.334165    0.387915    11.00000    0.05796    0.04295 =
         0.05548    0.00840    0.00901    0.01418
AFIX  23
H12A  2    0.296658    0.285788    0.316875    11.00000   -1.20000
H12B  2    0.498715    0.355288    0.405518    11.00000   -1.20000
AFIX   0
C13   1    0.196197    0.250780    0.479894    11.00000    0.08627    0.05514 =
         0.06104    0.01580    0.01844    0.01610
AFIX  23
H13A  2    0.016168    0.226167    0.460876    11.00000   -1.20000
H13B  2    0.210889    0.299801    0.550561    11.00000   -1.20000
AFIX   0
C14   1    0.317688    0.131318    0.496212    11.00000    0.12625    0.06656 =
         0.09474    0.03862    0.01914    0.03489
AFIX  33
H14A  2    0.233573    0.081330    0.554947    11.00000   -1.50000
H14B  2    0.494916    0.155073    0.517225    11.00000   -1.50000
H14C  2    0.301646    0.081767    0.426815    11.00000   -1.50000
HKLF 4
REM  X in P-1
REM R1 =  0.0566 for   1627 Fo > 4sig(Fo)  and  0.0831 for all   2419 data
REM    163 parameters refined using      0 restraints
END
WGHT      0.0950      0.0016
REM Highest difference peak  0.174,  deepest hole -0.188,  1-sigma level  0.044
Q1    1   0.3758  0.6745  0.3243  11.00000  0.05    0.17
Q2    1   0.6292  0.6980  0.1565  11.00000  0.05    0.15
Q3    1  -0.0437  0.7986  0.2201  11.00000  0.05    0.15
Q4    1   0.4402  0.6976  0.1406  11.00000  0.05    0.15
Q5    1   0.0297  1.1945  0.0294  11.00000  0.05    0.14
Q6    1   0.0390  1.1430  0.0363  11.00000  0.05    0.14
Q7    1   0.6008  0.7922  0.1056  11.00000  0.05    0.14
Q8    1   0.5022  0.8615  0.1222  11.00000  0.05    0.14
Q9    1   0.5146  0.7377  0.1775  11.00000  0.05    0.14
Q10   1   0.4948  0.5088  0.2301  11.00000  0.05    0.13
;
data_global
_journal_date_recd_electronic     2011-08-31
_journal_date_accepted     2011-10-02
_journal_name_full     'Acta Crystallographica, Section E'
_journal_year     2011
_journal_volume     67
_journal_issue     11
_journal_page_first     o2871
_journal_page_last     o2871
_journal_paper_category     QO
_journal_coeditor_code     GW2109
_publ_contact_author_name     'Jun Wang'
_publ_contact_author_address
;
Jiangsu University of Science and Technology,
Mailbox No. 182, West Campus of JUST, Zhenjiang,
Jiangsu 212003
People's Republic of China
;
_publ_contact_author_email     jimwang_js@hotmail.com
_publ_contact_author_fax     '86 0511 85639697'
_publ_contact_author_phone     '86 0511 85635850'
_publ_section_title
;
Pentyl (<i>E</i>)-3-(3,4-dihydroxyphenyl)acrylate
;
loop_
    _publ_author_name
    _publ_author_address
    'Jun Wang'
;
School of Biological and Chemical Engineering,
Jiangsu University of Science and Technology,
Zhenjiang 212003
People's Republic of China
;
    'Shuangshuang Gu'
;
School of Biological and Chemical Engineering,
Jiangsu University of Science and Technology,
Zhenjiang 212003
People's Republic of China
;
    'Leixia Zhang'
;
School of Biological and Chemical Engineering,
Jiangsu University of Science and Technology,
Zhenjiang 212003
People's Republic of China
;
    'Fuan Wu'
;
School of Biological and Chemical Engineering,
Jiangsu University of Science and Technology,
Zhenjiang 212003
People's Republic of China
and
Sericultural Research Institute,
Chinese Academy of Agricultural Sciences,
Zhenjiang 212018,
People's Republic of China
;
    'Xijie Guo'
;
School of Biological and Chemical Engineering,
Jiangsu University of Science and Technology,
Zhenjiang 212003
People's Republic of China
and
Sericultural Research Institute,
Chinese Academy of Agricultural Sciences,
Zhenjiang 212018,
People's Republic of China
;
