# Supplementary material for: Pentyl (E)-3-(3,4-dihy­droxy­phen­yl)acrylate
Source: Acta Crystallogr Sect E Struct Rep Online. 2011 Oct 8;67(Pt 11):o2871. doi: 10.1107/S1600536811040499 (PMC3247606; doi:10.1107/S1600536811040499)
Supplement: Supplementary file 2 [file e-67-o2871-Isup2.hkl]

# 
# h,k,l, Fc-squared, Fo-squared, sigma(Fo-squared) and status flag 
# 
data_I
_shelx_title ' X in P-1' 
_shelx_refln_list_code          4 
_shelx_F_calc_maximum      149.39 
_exptl_crystal_F_000       268.00 
_reflns_d_resolution_high  0.8290 
 
loop_ 
 _symmetry_equiv_pos_as_xyz 
 'x, y, z' 
 '-x, -y, -z' 
 
_cell_length_a     5.3070 
_cell_length_b    10.5670 
_cell_length_c    11.8160 
_cell_angle_alpha  90.960 
_cell_angle_beta   91.840 
_cell_angle_gamma  98.600 
 
_shelx_F_squared_multiplier     1.000 
 
loop_ 
 _refln_index_h 
 _refln_index_k 
 _refln_index_l 
 _refln_F_squared_calc 
 _refln_F_squared_meas 
 _refln_F_squared_sigma 
 _refln_observed_status 
   1   0   0      796.98      611.76      4.06 o 
   2   0   0     2899.55     2551.90     11.79 o 
   3   0   0      489.18      455.18      7.72 o 
   4   0   0        2.05        3.14      3.14 o 
   5   0   0        1.45        7.06      2.43 o 
   6   0   0        0.40        3.30      2.53 o 
  -6   1   0        0.39        0.60      1.09 o 
  -5   1   0        7.06        7.30      1.05 o 
  -4   1   0        0.48        1.01      0.67 o 
  -3   1   0       22.39       18.69      1.18 o 
  -2   1   0      220.08      193.55      2.60 o 
  -1   1   0       45.09       43.13      0.88 o 
   0   1   0      114.91      133.20      2.96 o 
   1   1   0      454.46      438.76      2.91 o 
   2   1   0       62.84       51.20      1.52 o 
   3   1   0       68.95       61.39      2.09 o 
   4   1   0       44.02       36.12      1.90 o 
   5   1   0        0.94        0.22      1.09 o 
   6   1   0        7.01        9.01      1.47 o 
  -6   2   0        3.01        2.97      1.49 o 
  -5   2   0       20.27       21.63      1.84 o 
  -4   2   0        0.04        0.87      0.87 o 
  -3   2   0        0.13        0.84      0.48 o 
  -2   2   0      267.71      273.50      3.11 o 
  -1   2   0       61.80       69.37      1.19 o 
   0   2   0     1243.43     1067.81     12.45 o 
   1   2   0        0.13        0.22      0.53 o 
   2   2   0       57.15       53.36      1.61 o 
   3   2   0       98.17       91.03      2.66 o 
   4   2   0        5.30        5.07      1.11 o 
   5   2   0        0.26        0.25      1.21 o 
   6   2   0        1.60        4.96      1.26 o 
  -6   3   0       23.01       24.55      2.31 o 
  -5   3   0       70.08       76.89      3.28 o 
  -4   3   0        0.14        0.13      0.87 o 
  -3   3   0        4.26        4.08      1.19 o 
  -2   3   0       25.08       20.88      1.03 o 
  -1   3   0        0.10        0.22      0.33 o 
   0   3   0      168.21      158.72      4.59 o 
   1   3   0       77.99       71.40      1.52 o 
   2   3   0       21.07       18.43      1.15 o 
   3   3   0       33.49       33.60      1.82 o 
   4   3   0        0.05        1.24      1.00 o 
   5   3   0        2.32        0.25      1.24 o 
  -6   4   0        0.89        3.47      1.49 o 
  -5   4   0       26.89       26.77      2.42 o 
  -4   4   0       58.02       64.30      2.64 o 
  -3   4   0       46.40       51.36      1.94 o 
  -2   4   0      151.27      153.82      2.66 o 
  -1   4   0       87.59       76.95      1.77 o 
   0   4   0       55.37       50.26      1.15 o 
   1   4   0       74.48       64.63      1.76 o 
   2   4   0      309.99      320.55      4.16 o 
   3   4   0        5.63        6.87      1.09 o 
   4   4   0       21.04       23.65      1.87 o 
   5   4   0        5.12        4.96      1.74 o 
  -6   5   0        6.44        7.27      2.01 o 
  -5   5   0      159.18      184.35      5.02 o 
  -4   5   0        6.72        7.75      1.39 o 
  -3   5   0       27.77       33.30      1.85 o 
  -2   5   0       25.90       32.38      1.53 o 
  -1   5   0       36.43       40.03      1.47 o 
   0   5   0      135.11      146.34      6.06 o 
   1   5   0       36.33       34.46      1.44 o 
   2   5   0      339.56      383.66      4.89 o 
   3   5   0        6.47        6.75      1.20 o 
   4   5   0       42.36       52.18      2.83 o 
   5   5   0        3.13        5.11      1.71 o 
  -6   6   0        2.58        4.28      2.39 o 
  -5   6   0        0.76        1.17      1.42 o 
  -4   6   0        6.91        7.07      1.28 o 
  -3   6   0      199.64      202.03      4.26 o 
  -2   6   0       98.72      104.56      2.78 o 
  -1   6   0      112.46      126.84      2.79 o 
   0   6   0       15.37       17.66      1.50 o 
   1   6   0       19.85       22.81      1.23 o 
   2   6   0       98.81       97.38      2.92 o 
   3   6   0       71.94       78.71      3.11 o 
   4   6   0        0.03        0.37      1.20 o 
   5   6   0       53.41       58.45      3.64 o 
  -5   7   0        0.13        1.04      1.29 o 
  -4   7   0        3.38        4.43      1.29 o 
  -3   7   0        0.84        0.89      1.02 o 
  -2   7   0       13.88       20.65      1.49 o 
  -1   7   0       41.18       39.01      1.80 o 
   0   7   0        1.38        1.52      0.91 o 
   1   7   0       10.65       10.88      1.15 o 
   2   7   0       36.11       37.15      2.10 o 
   3   7   0        0.15        0.71      1.07 o 
   4   7   0        1.61        1.53      1.53 o 
  -5   8   0        0.18        1.57      1.57 o 
  -4   8   0       21.05       23.37      2.49 o 
  -3   8   0        1.20        1.69      1.04 o 
  -2   8   0        7.07        8.61      1.26 o 
  -1   8   0       45.73       49.78      2.21 o 
   0   8   0       16.85       14.45      1.10 o 
   1   8   0        0.17        0.35      0.81 o 
   2   8   0        0.08        1.63      0.81 o 
   3   8   0        1.64        1.51      1.27 o 
   4   8   0        0.44        0.45      1.48 o 
  -5   9   0        0.63        1.17      1.56 o 
  -4   9   0        8.25       11.47      1.85 o 
  -3   9   0       98.63       93.44      3.68 o 
  -2   9   0       43.80       51.28      2.58 o 
  -1   9   0        4.91        6.26      1.13 o 
   0   9   0      124.95      119.37      3.11 o 
   1   9   0       49.34       53.96      2.56 o 
   2   9   0       25.36       22.89      2.07 o 
   3   9   0        8.49       10.62      1.70 o 
  -4  10   0       10.50       10.10      2.11 o 
  -3  10   0        1.92        3.56      1.59 o 
  -2  10   0        0.46        1.57      1.30 o 
  -1  10   0        1.90        0.50      1.26 o 
   0  10   0      169.46      178.21      4.97 o 
   1  10   0        6.19        4.73      1.73 o 
   2  10   0       68.93       72.40      3.27 o 
   3  10   0        4.46        5.86      1.63 o 
  -4  11   0        6.48        5.95      1.81 o 
  -3  11   0       19.23       17.99      2.23 o 
  -2  11   0        0.09        0.26      1.43 o 
  -1  11   0        0.92        0.13      1.15 o 
   0  11   0       53.12       56.14      3.98 o 
   1  11   0       15.09       13.34      2.03 o 
   2  11   0        1.95        0.65      1.53 o 
  -3  12   0        0.04        1.28      1.28 o 
  -2  12   0        3.79        7.00      1.56 o 
  -1  12   0        0.05        1.38      1.38 o 
   0  12   0        0.03        2.24      3.38 o 
   1  12   0        0.01        0.33      1.42 o 
  -1 -12   1        0.00        0.13      1.57 o 
   0 -12   1        5.12        7.74      2.41 o 
   1 -12   1        0.75        0.62      1.36 o 
   2 -12   1        1.32        2.86      1.35 o 
  -2 -11   1        3.14        5.11      1.79 o 
  -1 -11   1        2.09        5.43      1.55 o 
   0 -11   1       46.35       52.88      3.14 o 
   1 -11   1        0.32        0.12      1.22 o 
   2 -11   1        1.12        1.63      1.36 o 
   3 -11   1        8.06        6.04      1.93 o 
  -3 -10   1       34.44       48.17      3.21 o 
  -2 -10   1        5.23        3.15      1.90 o 
  -1 -10   1      224.78      260.07      6.09 o 
   0 -10   1        4.63        5.63      1.27 o 
   1 -10   1       10.67       11.60      1.44 o 
   2 -10   1        1.37        2.49      1.23 o 
   3 -10   1        0.47        1.68      1.41 o 
   4 -10   1        0.64        1.61      1.61 o 
  -3  -9   1        0.05        0.98      1.47 o 
  -2  -9   1        7.43       11.37      1.74 o 
  -1  -9   1        8.06        8.25      1.60 o 
   0  -9   1      876.87      944.19     30.50 o 
   1  -9   1       49.92       41.64      2.25 o 
   2  -9   1      248.98      224.03      5.05 o 
   3  -9   1      141.06      129.47      4.13 o 
   4  -9   1        1.81        2.29      1.34 o 
   5  -9   1        1.51        1.95      1.95 o 
  -4  -8   1        0.62        3.06      1.17 o 
  -3  -8   1        0.69        0.60      1.08 o 
  -2  -8   1        2.01        1.32      1.08 o 
  -1  -8   1        6.64       10.14      1.30 o 
   0  -8   1        1.71        2.32      0.82 o 
   1  -8   1        2.37        2.43      0.92 o 
   2  -8   1       14.57       17.16      1.44 o 
   3  -8   1        1.47        1.15      0.89 o 
   4  -8   1        6.30        5.94      1.62 o 
   5  -8   1        0.70        3.92      1.54 o 
  -4  -7   1        0.84        1.98      1.16 o 
  -3  -7   1        3.74        1.65      1.17 o 
  -2  -7   1       20.10       22.92      1.76 o 
  -1  -7   1       40.15       41.76      1.85 o 
   0  -7   1        0.50        0.23      0.56 o 
   1  -7   1        4.11        3.04      0.79 o 
   2  -7   1       33.08       32.13      1.78 o 
   3  -7   1       37.38       48.00      2.27 o 
   4  -7   1        2.57        1.88      1.33 o 
   5  -7   1        0.17        0.28      1.26 o 
  -5  -6   1        9.68       11.53      2.02 o 
  -4  -6   1        0.00        0.45      1.26 o 
  -3  -6   1       23.92       23.22      1.73 o 
  -2  -6   1        4.67        5.34      1.02 o 
  -1  -6   1        2.07        2.01      0.67 o 
   0  -6   1        1.18        1.74      0.43 o 
   1  -6   1       35.70       39.18      1.55 o 
   2  -6   1        4.62        5.92      0.81 o 
   3  -6   1       27.34       27.83      1.74 o 
   4  -6   1        0.13        2.25      1.06 o 
   5  -6   1        0.62        0.83      1.37 o 
   6  -6   1        0.02        1.97      1.97 o 
  -5  -5   1        0.32        1.46      1.57 o 
  -4  -5   1       56.33       60.01      2.94 o 
  -3  -5   1       44.08       41.70      2.02 o 
  -2  -5   1        1.20        1.99      0.77 o 
  -1  -5   1      320.44      318.50      3.84 o 
   0  -5   1      108.34      120.37      3.40 o 
   1  -5   1      487.52      522.92      4.59 o 
   2  -5   1     1244.52     1367.54      8.40 o 
   3  -5   1      137.07      148.59      3.41 o 
   4  -5   1       97.23       99.01      3.36 o 
   5  -5   1       85.59      100.41      4.05 o 
   6  -5   1        0.83        0.27      1.63 o 
  -5  -4   1       75.81       76.32      3.34 o 
  -4  -4   1       26.00       24.33      1.79 o 
  -3  -4   1      104.11       95.13      2.77 o 
  -2  -4   1      114.43      107.67      2.62 o 
  -1  -4   1        1.56        1.84      0.54 o 
   0  -4   1      101.98      100.80      1.29 o 
   1  -4   1      220.96      217.25      2.69 o 
   2  -4   1     2142.03     2049.75     42.61 o 
   3  -4   1      323.18      322.86      4.53 o 
   4  -4   1      285.76      316.61      5.50 o 
   5  -4   1      169.73      194.36      5.28 o 
   6  -4   1        1.24        4.59      1.66 o 
  -5  -3   1        0.45        0.34      1.21 o 
  -4  -3   1        4.62        4.75      0.99 o 
  -3  -3   1      103.44       84.69      2.63 o 
  -2  -3   1        3.62        2.18      0.54 o 
  -1  -3   1       27.81       29.53      1.09 o 
   0  -3   1     1085.47     1022.21     30.03 o 
   1  -3   1        1.74        1.81      0.42 o 
   2  -3   1      307.44      326.18      3.52 o 
   3  -3   1       18.95       22.03      1.23 o 
   4  -3   1       14.86       14.98      1.39 o 
   5  -3   1      178.00      176.93      4.81 o 
   6  -3   1       21.25       21.81      2.27 o 
  -6  -2   1        0.03        1.12      1.12 o 
  -5  -2   1        1.50        1.00      1.10 o 
  -4  -2   1       11.73       10.87      1.31 o 
  -3  -2   1        3.63        4.29      0.88 o 
  -2  -2   1        1.85        2.00      0.55 o 
  -1  -2   1       59.07       59.59      1.24 o 
   0  -2   1       21.22       19.81      1.69 o 
   1  -2   1       17.64       17.54      0.83 o 
   2  -2   1      128.35      107.53      1.86 o 
   3  -2   1        0.25        0.82      0.41 o 
   4  -2   1        2.45        1.24      0.83 o 
   5  -2   1        5.82        5.21      1.25 o 
   6  -2   1        6.66        4.68      1.63 o 
  -6  -1   1       10.61        9.05      2.26 o 
  -5  -1   1        3.79        2.91      1.01 o 
  -4  -1   1       31.64       29.44      1.68 o 
  -3  -1   1       45.87       48.80      1.86 o 
  -2  -1   1       87.89       88.83      1.85 o 
  -1  -1   1     1479.32     1280.30     22.66 o 
   0  -1   1      133.37      118.55      0.80 o 
   1  -1   1      152.81      140.84      1.53 o 
   2  -1   1        0.21        0.21      0.32 o 
   3  -1   1       61.00       53.92      1.83 o 
   4  -1   1        1.66        0.38      0.87 o 
   5  -1   1        1.47        2.59      1.09 o 
   6  -1   1        1.08        1.14      1.85 o 
  -6   0   1        0.13        0.28      1.39 o 
  -5   0   1        4.82        3.80      1.19 o 
  -4   0   1        4.88        4.06      1.20 o 
  -3   0   1      481.32      482.07      5.72 o 
  -2   0   1       38.00       23.54      1.17 o 
  -1   0   1     4615.92     3980.56     41.50 o 
   0   0   1     1662.61     2078.59     34.91 o 
   1   0   1      205.28      162.85      1.99 o 
   2   0   1       90.06       68.60      2.19 o 
   3   0   1      116.12      107.80      3.41 o 
   4   0   1       19.66       14.36      2.32 o 
   5   0   1        0.62        3.69      1.85 o 
   6   0   1        4.89       11.53      3.12 o 
  -6   1   1       10.13        9.27      1.79 o 
  -5   1   1        3.48        2.80      1.01 o 
  -4   1   1        3.10        2.28      0.79 o 
  -3   1   1       29.77       30.33      1.48 o 
  -2   1   1      532.08      553.80      4.61 o 
  -1   1   1     2335.71     2249.15     30.45 o 
   0   1   1       38.58       56.55      1.16 o 
   1   1   1      146.96      102.48      1.46 o 
   2   1   1      270.51      172.56      2.39 o 
   3   1   1       69.76       41.06      1.66 o 
   4   1   1       32.99       25.12      1.73 o 
   5   1   1        0.17        0.00      1.17 o 
   6   1   1        0.14        0.44      1.58 o 
  -6   2   1        3.43        3.91      1.34 o 
  -5   2   1       11.14       12.49      1.48 o 
  -4   2   1        3.88        2.81      0.90 o 
  -3   2   1        7.67        8.38      0.89 o 
  -2   2   1      124.40      119.28      2.16 o 
  -1   2   1        3.53        3.62      0.46 o 
   0   2   1      440.22      490.29      5.93 o 
   1   2   1       24.97       26.14      1.04 o 
   2   2   1       86.93       80.91      2.05 o 
   3   2   1       79.56       57.13      2.04 o 
   4   2   1       12.18       11.38      1.24 o 
   5   2   1        1.67        1.15      1.15 o 
   6   2   1        0.23        0.46      1.17 o 
  -6   3   1        2.14        1.02      1.35 o 
  -5   3   1        6.02        8.89      1.26 o 
  -4   3   1       45.95       44.55      2.05 o 
  -3   3   1        1.71        1.79      0.66 o 
  -2   3   1       15.57       12.36      0.98 o 
  -1   3   1      108.34      100.71      1.76 o 
   0   3   1       51.01       48.49      3.70 o 
   1   3   1       51.38       45.79      1.35 o 
   2   3   1       13.80       15.55      1.04 o 
   3   3   1        4.16        4.47      0.82 o 
   4   3   1        0.02        0.47      0.95 o 
   5   3   1        2.90        0.59      1.30 o 
  -6   4   1        5.18        4.73      1.38 o 
  -5   4   1       42.92       43.74      2.47 o 
  -4   4   1      315.78      308.20      5.02 o 
  -3   4   1        9.76        8.25      1.02 o 
  -2   4   1        0.19        0.66      0.44 o 
  -1   4   1      281.56      310.85      3.17 o 
   0   4   1        5.02        5.29      0.46 o 
   1   4   1      366.77      374.99      3.81 o 
   2   4   1        5.91        6.88      0.80 o 
   3   4   1        2.59        2.36      0.82 o 
   4   4   1       10.14        7.67      1.56 o 
   5   4   1        0.44        0.71      1.42 o 
  -6   5   1        0.07        0.46      1.40 o 
  -5   5   1        0.00        1.43      1.43 o 
  -4   5   1      431.54      434.76      6.20 o 
  -3   5   1      578.39      603.17      6.18 o 
  -2   5   1      475.77      491.89      5.01 o 
  -1   5   1     2959.25     2881.35     49.04 o 
   0   5   1       28.86       25.86      0.84 o 
   1   5   1        0.92        1.00      0.55 o 
   2   5   1       72.47       69.30      2.41 o 
   3   5   1        3.53        2.12      0.94 o 
   4   5   1        0.79        2.74      1.07 o 
   5   5   1        4.28        5.04      1.64 o 
  -6   6   1        0.29        0.71      1.54 o 
  -5   6   1        4.20        5.12      1.46 o 
  -4   6   1       46.61       43.70      2.43 o 
  -3   6   1       41.67       37.83      2.03 o 
  -2   6   1       21.62       22.06      1.39 o 
  -1   6   1      635.89      641.07      5.74 o 
   0   6   1      152.52      149.24      4.51 o 
   1   6   1        9.05        8.22      0.90 o 
   2   6   1      132.71      126.05      3.22 o 
   3   6   1       39.10       44.22      2.35 o 
   4   6   1       12.78       13.39      1.65 o 
   5   6   1       41.72       45.09      3.31 o 
  -5   7   1        0.07        0.99      1.22 o 
  -4   7   1        1.84        1.99      1.11 o 
  -3   7   1        0.10        0.85      0.98 o 
  -2   7   1        1.40        1.31      0.84 o 
  -1   7   1       13.97       15.01      1.17 o 
   0   7   1        0.32        0.39      0.48 o 
   1   7   1        0.35        0.68      0.68 o 
   2   7   1        3.34        1.74      1.04 o 
   3   7   1        0.42        1.15      1.15 o 
   4   7   1        0.76        1.14      1.26 o 
  -5   8   1        4.81        7.47      1.75 o 
  -4   8   1        3.84        4.54      1.13 o 
  -3   8   1        1.19        1.00      1.00 o 
  -2   8   1       27.86       30.63      1.86 o 
  -1   8   1       19.29       17.78      1.58 o 
   0   8   1        3.26        3.02      0.65 o 
   1   8   1        1.37        2.87      0.92 o 
   2   8   1        3.36        3.11      1.04 o 
   3   8   1        0.51        1.25      1.25 o 
   4   8   1        0.29        0.89      1.11 o 
  -5   9   1        3.07        3.98      1.87 o 
  -4   9   1        2.64        4.97      1.26 o 
  -3   9   1        0.02        0.00      1.02 o 
  -2   9   1        7.56        6.08      1.52 o 
  -1   9   1        4.52        6.09      1.23 o 
   0   9   1       10.00       10.19      0.99 o 
   1   9   1       14.40       14.18      1.85 o 
   2   9   1        0.93        2.63      1.25 o 
   3   9   1        1.37        0.34      1.33 o 
  -4  10   1        0.55        0.13      1.53 o 
  -3  10   1        0.26        0.77      1.28 o 
  -2  10   1      101.55      104.60      3.87 o 
  -1  10   1      141.50      142.81      4.44 o 
   0  10   1        9.46        9.34      1.12 o 
   1  10   1      292.50      309.81      6.32 o 
   2  10   1        7.51        8.15      1.57 o 
   3  10   1        5.36        5.59      1.51 o 
  -3  11   1        0.73        3.22      1.41 o 
  -2  11   1        0.14        0.00      1.17 o 
  -1  11   1        0.19        0.76      1.26 o 
   0  11   1        0.97        0.22      0.94 o 
   1  11   1        9.98        9.67      2.03 o 
   2  11   1       54.19       44.75      3.14 o 
  -2  12   1        7.36        7.86      1.81 o 
  -1  12   1        0.28        1.25      1.25 o 
   0  12   1        0.09        0.13      0.92 o 
   1  12   1        6.03        8.38      1.75 o 
  -1 -12   2        0.00        0.72      1.44 o 
   0 -12   2        7.19        8.49      1.25 o 
   1 -12   2        0.69        0.12      1.31 o 
   2 -12   2        0.64        2.65      1.43 o 
  -2 -11   2        1.73        0.00      1.64 o 
  -1 -11   2        2.02        1.93      1.43 o 
   0 -11   2        1.57        0.50      0.98 o 
   1 -11   2        0.10        0.95      1.18 o 
   2 -11   2        0.54        0.60      1.20 o 
   3 -11   2        3.29        4.82      1.49 o 
  -3 -10   2        4.03        5.42      1.78 o 
  -2 -10   2        0.02        0.35      1.14 o 
  -1 -10   2       34.66       38.14      2.36 o 
   0 -10   2       20.48       21.25      1.38 o 
   1 -10   2       46.55       44.70      2.58 o 
   2 -10   2        2.04        0.12      1.08 o 
   3 -10   2        2.51        3.71      1.49 o 
   4 -10   2       11.26       12.12      2.05 o 
  -3  -9   2       18.28       17.02      2.09 o 
  -2  -9   2        0.61        1.02      1.36 o 
  -1  -9   2      306.33      338.93      5.91 o 
   0  -9   2      112.43      108.90      2.52 o 
   1  -9   2      175.86      174.16      4.26 o 
   2  -9   2       26.90       25.29      1.79 o 
   3  -9   2       21.05       25.58      2.22 o 
   4  -9   2        0.24        0.89      1.27 o 
   5  -9   2        8.42       14.47      2.21 o 
  -4  -8   2        0.13        1.02      1.23 o 
  -3  -8   2        5.62        4.46      1.30 o 
  -2  -8   2       49.64       54.04      2.57 o 
  -1  -8   2       92.76       93.64      3.06 o 
   0  -8   2      151.74      150.43      6.51 o 
   1  -8   2       66.19       60.94      2.38 o 
   2  -8   2       18.42       13.21      1.40 o 
   3  -8   2       10.39       10.40      1.34 o 
   4  -8   2       21.73       21.43      2.17 o 
   5  -8   2        5.46        7.71      1.83 o 
  -4  -7   2        0.67        0.82      1.02 o 
  -3  -7   2        1.66        0.11      1.07 o 
  -2  -7   2        9.49        9.45      1.09 o 
  -1  -7   2        0.55        0.22      0.78 o 
   0  -7   2        1.16        0.34      0.73 o 
   1  -7   2       28.51       25.10      1.44 o 
   2  -7   2       18.35       19.32      1.37 o 
   3  -7   2        1.86        1.94      1.08 o 
   4  -7   2        2.19        0.62      1.13 o 
   5  -7   2        2.01        2.85      1.41 o 
  -5  -6   2        6.92        5.29      1.63 o 
  -4  -6   2        1.03        2.99      1.12 o 
  -3  -6   2        2.23        1.50      1.06 o 
  -2  -6   2        0.41        0.65      0.76 o 
  -1  -6   2       98.03      105.89      2.77 o 
   0  -6   2       19.60       16.16      1.06 o 
   1  -6   2       24.34       22.76      1.31 o 
   2  -6   2       28.79       29.26      1.47 o 
   3  -6   2        0.18        0.12      0.82 o 
   4  -6   2        1.16        0.86      1.11 o 
   5  -6   2        1.08        0.00      1.52 o 
  -5  -5   2       69.13       68.62      3.20 o 
  -4  -5   2      188.70      173.49      4.56 o 
  -3  -5   2        4.32        3.96      1.06 o 
  -2  -5   2      229.29      243.13      3.84 o 
  -1  -5   2      225.71      238.36      3.45 o 
   0  -5   2       16.59       17.87      1.06 o 
   1  -5   2       17.90       15.81      0.97 o 
   2  -5   2        0.01        0.77      0.66 o 
   3  -5   2       17.65       17.54      1.37 o 
   4  -5   2       33.34       34.53      2.14 o 
   5  -5   2        1.77        0.24      1.32 o 
   6  -5   2        0.49        1.42      1.42 o 
  -5  -4   2        0.02        2.68      1.08 o 
  -4  -4   2       11.19       13.40      1.48 o 
  -3  -4   2      105.67      106.59      2.95 o 
  -2  -4   2        4.15        6.24      0.78 o 
  -1  -4   2     1571.95     1632.31     36.47 o 
   0  -4   2      240.27      249.88      2.18 o 
   1  -4   2      630.84      703.56      5.00 o 
   2  -4   2      687.57      720.88      5.66 o 
   3  -4   2       18.85       17.87      1.31 o 
   4  -4   2       73.91       77.61      2.69 o 
   5  -4   2       10.55       10.11      1.81 o 
   6  -4   2       21.24       20.00      2.30 o 
  -5  -3   2        0.56        0.82      1.02 o 
  -4  -3   2        0.08        0.65      0.87 o 
  -3  -3   2        0.00        0.44      0.67 o 
  -2  -3   2        3.68        3.87      0.68 o 
  -1  -3   2      354.70      383.53      3.69 o 
   0  -3   2      368.53      366.85      8.67 o 
   1  -3   2       51.17       49.84      1.35 o 
   2  -3   2       90.03       86.48      1.86 o 
   3  -3   2        4.01        3.91      0.72 o 
   4  -3   2        8.27        7.19      1.14 o 
   5  -3   2       88.80       86.63      3.23 o 
   6  -3   2        0.87        0.81      1.31 o 
  -6  -2   2        0.21        1.37      1.07 o 
  -5  -2   2        4.40        3.77      1.18 o 
  -4  -2   2        0.37        0.11      0.78 o 
  -3  -2   2        0.79        0.11      0.67 o 
  -2  -2   2      126.18      121.83      2.34 o 
  -1  -2   2      178.00      172.51      2.21 o 
   0  -2   2       64.29       55.53      0.87 o 
   1  -2   2       90.18       87.65      1.41 o 
   2  -2   2        1.74        1.92      0.60 o 
   3  -2   2        1.18        0.31      0.62 o 
   4  -2   2        0.03        0.33      0.64 o 
   5  -2   2        0.44        0.22      1.10 o 
   6  -2   2        8.24        6.27      1.66 o 
  -6  -1   2        3.57        3.17      1.18 o 
  -5  -1   2        9.92        7.93      1.33 o 
  -4  -1   2        0.27        0.73      0.73 o 
  -3  -1   2        4.66        3.21      0.62 o 
  -2  -1   2      355.58      304.92      3.23 o 
  -1  -1   2      111.85       93.42      1.48 o 
   0  -1   2        4.03        3.51      0.23 o 
   1  -1   2      856.32      958.35      4.91 o 
   2  -1   2       17.62       17.63      1.06 o 
   3  -1   2       66.13       82.99      2.62 o 
   4  -1   2        1.42        0.78      1.26 o 
   5  -1   2        0.35        0.67      1.68 o 
   6  -1   2        2.47        4.29      2.06 o 
  -6   0   2        0.41        1.44      1.60 o 
  -5   0   2        5.84        3.79      1.49 o 
  -4   0   2        7.81        9.96      1.46 o 
  -3   0   2       75.51       78.65      2.75 o 
  -2   0   2       17.27       18.42      1.43 o 
  -1   0   2      294.93      289.76      2.73 o 
   0   0   2      124.53      141.23      2.08 o 
   1   0   2      961.97     1201.42      5.82 o 
   2   0   2       23.24       28.46      1.46 o 
   3   0   2      140.68      157.56      3.97 o 
   4   0   2        4.50        6.21      2.00 o 
   5   0   2        0.01        0.86      1.75 o 
   6   0   2        0.20        1.35      2.71 o 
  -6   1   2       42.15       37.34      3.29 o 
  -5   1   2        1.99        3.98      1.53 o 
  -4   1   2        0.18        1.07      1.07 o 
  -3   1   2        0.25        0.15      0.72 o 
  -2   1   2     1113.73     1130.18      7.04 o 
  -1   1   2     3211.41     2839.81     36.32 o 
   0   1   2       66.79       71.49      0.95 o 
   1   1   2    22315.88    23353.46    116.41 o 
   2   1   2      379.88      291.36      3.29 o 
   3   1   2      583.64      472.85      5.50 o 
   4   1   2       96.99       92.70      3.26 o 
   5   1   2        0.12        2.92      1.39 o 
   6   1   2        1.31        2.03      1.86 o 
  -6   2   2        0.53        0.23      1.27 o 
  -5   2   2        2.98        2.94      1.15 o 
  -4   2   2       86.92       78.26      2.82 o 
  -3   2   2        0.17        0.42      0.54 o 
  -2   2   2       80.54       71.81      2.07 o 
  -1   2   2       56.79       62.99      1.36 o 
   0   2   2      437.93      464.28      4.17 o 
   1   2   2      285.09      271.78      2.83 o 
   2   2   2      153.05      130.53      2.33 o 
   3   2   2        2.57        2.08      0.76 o 
   4   2   2       36.47       39.60      2.10 o 
   5   2   2        5.64        6.52      1.37 o 
   6   2   2        0.00        0.27      1.47 o 
  -6   3   2        5.62        4.96      1.29 o 
  -5   3   2       13.23       10.83      1.38 o 
  -4   3   2       94.11       81.84      2.87 o 
  -3   3   2        4.08        3.89      0.73 o 
  -2   3   2        2.12        1.48      0.61 o 
  -1   3   2      226.33      265.39      3.02 o 
   0   3   2       39.69       46.21      3.57 o 
   1   3   2      339.75      359.60      3.56 o 
   2   3   2        6.80        6.67      0.79 o 
   3   3   2       12.99       13.31      1.25 o 
   4   3   2        2.17        2.83      1.06 o 
   5   3   2        2.24        1.21      1.33 o 
  -6   4   2       10.93       10.96      1.81 o 
  -5   4   2      133.04      125.42      3.91 o 
  -4   4   2      209.62      192.10      4.12 o 
  -3   4   2       12.03       12.29      1.15 o 
  -2   4   2       32.00       32.62      1.51 o 
  -1   4   2       19.33       15.90      0.93 o 
   0   4   2        4.16        5.00      0.72 o 
   1   4   2      159.54      176.36      2.74 o 
   2   4   2       16.66       14.95      1.26 o 
   3   4   2        1.05        1.05      0.82 o 
   4   4   2        1.19        0.59      1.07 o 
   5   4   2        0.15        0.72      1.43 o 
  -6   5   2        1.74        3.31      1.38 o 
  -5   5   2        2.61        3.34      1.22 o 
  -4   5   2      363.57      358.16      5.80 o 
  -3   5   2        0.38        0.91      0.68 o 
  -2   5   2      274.85      297.53      3.98 o 
  -1   5   2      456.72      502.76      4.82 o 
   0   5   2      106.80      103.90      2.04 o 
   1   5   2       16.01       12.89      1.02 o 
   2   5   2        0.72        0.00      0.80 o 
   3   5   2       66.74       71.06      2.81 o 
   4   5   2        0.34        0.83      1.17 o 
   5   5   2       15.69       12.93      2.23 o 
  -5   6   2       29.87       28.25      2.26 o 
  -4   6   2      402.19      417.70      6.22 o 
  -3   6   2        0.23        0.23      0.80 o 
  -2   6   2      455.60      489.89      5.51 o 
  -1   6   2        4.00        5.47      0.80 o 
   0   6   2       44.42       44.47      1.23 o 
   1   6   2        1.13        0.67      0.79 o 
   2   6   2       12.16       11.23      1.25 o 
   3   6   2       28.49       24.04      1.97 o 
   4   6   2        7.59        8.74      1.39 o 
   5   6   2        2.06        4.21      1.72 o 
  -5   7   2        4.24        4.94      1.37 o 
  -4   7   2        0.04        1.16      1.16 o 
  -3   7   2        5.97        4.91      1.16 o 
  -2   7   2      212.64      211.93      4.20 o 
  -1   7   2      102.66      114.59      2.91 o 
   0   7   2       47.75       52.99      3.80 o 
   1   7   2        1.94        1.48      0.79 o 
   2   7   2        0.66        0.35      0.91 o 
   3   7   2       17.31       15.40      1.85 o 
   4   7   2        7.14        6.38      1.60 o 
  -5   8   2        0.10        0.69      1.27 o 
  -4   8   2        0.01        0.00      1.07 o 
  -3   8   2        0.98        0.47      0.96 o 
  -2   8   2        0.31        0.47      0.96 o 
  -1   8   2       12.84       11.42      1.30 o 
   0   8   2       17.81       16.89      1.05 o 
   1   8   2        2.52        2.28      1.03 o 
   2   8   2        2.05        3.07      1.02 o 
   3   8   2        3.30        3.84      1.24 o 
   4   8   2        0.00        1.88      1.21 o 
  -5   9   2       20.60       22.65      2.45 o 
  -4   9   2        0.18        1.69      1.09 o 
  -3   9   2       39.29       40.73      2.32 o 
  -2   9   2        0.02        0.86      0.98 o 
  -1   9   2       13.17       12.79      1.33 o 
   0   9   2       23.97       25.32      1.35 o 
   1   9   2        2.87        0.80      1.03 o 
   2   9   2        0.77        0.00      1.23 o 
   3   9   2        0.29        1.10      1.10 o 
  -4  10   2        0.44        2.91      1.46 o 
  -3  10   2        1.65        1.49      1.49 o 
  -2  10   2      143.26      134.16      4.25 o 
  -1  10   2       30.87       31.94      2.36 o 
   0  10   2       49.20       43.58      1.85 o 
   1  10   2       86.88       82.76      3.52 o 
   2  10   2        8.40        7.17      1.78 o 
   3  10   2        3.42        2.14      1.50 o 
  -3  11   2        2.23        2.99      1.36 o 
  -2  11   2        3.40        8.34      1.65 o 
  -1  11   2        7.09        8.89      1.63 o 
   0  11   2        7.83        6.75      1.23 o 
   1  11   2       93.06       85.88      3.89 o 
   2  11   2       31.06       31.70      2.89 o 
  -2  12   2       14.27       12.71      2.02 o 
  -1  12   2        1.03        0.74      1.36 o 
   0  12   2        0.00        0.44      1.08 o 
   0 -12   3        4.57        5.49      1.19 o 
   1 -12   3        1.90        2.22      1.16 o 
   2 -12   3        0.07        1.05      1.16 o 
  -2 -11   3        0.28        0.33      1.28 o 
  -1 -11   3        0.04        1.47      1.12 o 
   0 -11   3        0.00        0.46      0.82 o 
   1 -11   3       11.63       15.09      1.75 o 
   2 -11   3        1.65        1.88      1.05 o 
   3 -11   3        0.43        2.15      1.18 o 
  -3 -10   3        0.08        0.40      1.10 o 
  -2 -10   3        8.36        7.83      1.62 o 
  -1 -10   3        1.73        3.13      1.11 o 
   0 -10   3       18.62       18.43      2.18 o 
   1 -10   3       91.35       89.47      3.45 o 
   2 -10   3        2.36        2.57      1.16 o 
   3 -10   3        0.59        1.08      1.19 o 
   4 -10   3        5.83        7.19      1.59 o 
  -3  -9   3       11.62       12.83      1.63 o 
  -2  -9   3       90.26       83.28      3.43 o 
  -1  -9   3        0.96        1.21      1.21 o 
   0  -9   3      387.47      403.47     24.32 o 
   1  -9   3        0.21        1.13      1.24 o 
   2  -9   3       19.55       16.70      1.74 o 
   3  -9   3        0.15        1.67      1.18 o 
   4  -9   3        0.11        1.10      1.34 o 
  -4  -8   3        6.23        5.27      1.31 o 
  -3  -8   3        7.31        5.69      1.32 o 
  -2  -8   3        0.06        0.96      0.85 o 
  -1  -8   3        2.94        5.53      1.10 o 
   0  -8   3        1.99        0.69      1.30 o 
   1  -8   3      918.53      904.48      8.44 o 
   2  -8   3       31.39       23.38      1.73 o 
   3  -8   3      188.38      179.41      4.50 o 
   4  -8   3       63.18       60.58      3.03 o 
   5  -8   3        1.63        3.67      1.22 o 
  -4  -7   3        0.11        0.29      1.05 o 
  -3  -7   3        6.00        5.04      1.23 o 
  -2  -7   3        0.08        1.83      0.75 o 
  -1  -7   3        1.51        2.00      0.89 o 
   0  -7   3       15.14       13.18      0.88 o 
   1  -7   3       21.14       21.98      1.44 o 
   2  -7   3       21.96       21.48      1.59 o 
   3  -7   3        0.53        0.46      0.93 o 
   4  -7   3       11.61       10.01      1.56 o 
   5  -7   3        2.82        4.09      1.57 o 
  -5  -6   3        7.20        6.40      1.33 o 
  -4  -6   3        8.38        6.48      1.37 o 
  -3  -6   3        1.53        0.52      0.94 o 
  -2  -6   3       22.32       20.53      1.53 o 
  -1  -6   3      104.29       98.29      2.70 o 
   0  -6   3      100.89       94.37      1.95 o 
   1  -6   3        7.07        8.96      0.88 o 
   2  -6   3        7.67        6.00      0.89 o 
   3  -6   3       12.36        8.06      1.93 o 
   4  -6   3        8.14        6.03      1.38 o 
   5  -6   3        2.54        3.15      1.52 o 
  -5  -5   3       67.88       61.37      2.89 o 
  -4  -5   3       79.24       73.39      2.96 o 
  -3  -5   3        1.93        0.53      0.97 o 
  -2  -5   3      189.11      215.49      3.69 o 
  -1  -5   3        8.01       11.07      1.03 o 
   0  -5   3        3.49        5.39      0.57 o 
   1  -5   3       42.26       41.11      1.54 o 
   2  -5   3       57.05       59.24      1.95 o 
   3  -5   3        0.29        0.88      0.88 o 
   4  -5   3       24.65       24.89      1.78 o 
   5  -5   3        0.35        0.77      1.32 o 
   6  -5   3        0.04        1.28      1.28 o 
  -5  -4   3        1.60        0.88      1.27 o 
  -4  -4   3       74.14       67.89      2.86 o 
  -3  -4   3       11.49       10.52      1.21 o 
  -2  -4   3      269.12      283.35      3.98 o 
  -1  -4   3      179.86      203.57      3.11 o 
   0  -4   3      437.32      485.19     15.09 o 
   1  -4   3       74.77       88.64      2.03 o 
   2  -4   3      168.03      171.87      2.84 o 
   3  -4   3      383.08      357.78      4.65 o 
   4  -4   3       45.52       37.64      2.12 o 
   5  -4   3       61.67       55.90      2.73 o 
   6  -4   3       39.46       41.71      2.63 o 
  -5  -3   3        5.05        2.87      1.33 o 
  -4  -3   3      237.39      214.06      4.67 o 
  -3  -3   3      110.89       99.50      2.89 o 
  -2  -3   3      940.24      999.99      7.01 o 
  -1  -3   3      614.98      695.47      5.09 o 
   0  -3   3      192.45      190.93      4.65 o 
   1  -3   3      115.41       98.09      1.78 o 
   2  -3   3       58.84       50.31      1.54 o 
   3  -3   3      311.71      288.22      4.04 o 
   4  -3   3       96.64       77.40      2.72 o 
   5  -3   3       28.03       27.40      2.10 o 
   6  -3   3       21.80       25.19      2.15 o 
  -6  -2   3        0.89        1.04      1.13 o 
  -5  -2   3        0.00        0.92      0.92 o 
  -4  -2   3        0.34        0.84      0.84 o 
  -3  -2   3       33.81       27.71      1.49 o 
  -2  -2   3      337.60      314.75      3.60 o 
  -1  -2   3        1.65        2.73      0.41 o 
   0  -2   3       37.98       31.38      1.55 o 
   1  -2   3      471.60      460.73      3.71 o 
   2  -2   3       22.17       21.23      1.11 o 
   3  -2   3       85.32       78.23      2.45 o 
   4  -2   3        6.89        7.58      1.21 o 
   5  -2   3       17.30       17.48      2.14 o 
   6  -2   3       46.98       51.76      3.24 o 
  -6  -1   3        3.04        3.19      1.31 o 
  -5  -1   3        0.06        0.24      1.05 o 
  -4  -1   3       15.26       15.13      1.55 o 
  -3  -1   3        3.70        2.94      0.70 o 
  -2  -1   3       83.20       79.47      2.09 o 
  -1  -1   3        4.77        3.53      0.57 o 
   0  -1   3       10.53       11.08      0.81 o 
   1  -1   3        3.69        4.39      0.53 o 
   2  -1   3        1.59        2.03      0.87 o 
   3  -1   3       47.20       54.68      2.37 o 
   4  -1   3        0.36        1.87      1.02 o 
   5  -1   3        1.63        3.21      1.62 o 
   6  -1   3        0.01        2.16      2.16 o 
  -6   0   3       13.67       16.76      2.40 o 
  -5   0   3       22.84       28.87      2.60 o 
  -4   0   3       13.22       11.96      1.42 o 
  -3   0   3      233.29      290.96      4.63 o 
  -2   0   3       63.15       71.67      2.09 o 
  -1   0   3        0.02        0.26      0.39 o 
   0   0   3     1748.28     1822.04     21.63 o 
   1   0   3       15.18       16.84      0.96 o 
   2   0   3        3.73        5.69      0.76 o 
   3   0   3        0.54        0.68      0.85 o 
   4   0   3        3.47        6.48      1.90 o 
   5   0   3        0.09        1.02      1.86 o 
   6   0   3        0.03        4.46      2.11 o 
  -6   1   3        2.65        3.04      1.94 o 
  -5   1   3        0.04        0.14      1.28 o 
  -4   1   3        2.70        2.13      0.85 o 
  -3   1   3       22.71       28.52      1.51 o 
  -2   1   3     1842.69     1813.73     39.43 o 
  -1   1   3      570.60      555.73      4.09 o 
   0   1   3     8457.91     8747.30     92.39 o 
   1   1   3     5045.72     4721.56     50.06 o 
   2   1   3       80.44       72.84      1.99 o 
   3   1   3       35.23       37.06      1.98 o 
   4   1   3       14.20       16.96      1.65 o 
   5   1   3        4.35        4.37      1.84 o 
   6   1   3        0.24        4.31      1.98 o 
  -6   2   3        2.82        5.66      1.48 o 
  -5   2   3        1.23        1.41      1.41 o 
  -4   2   3        7.99        9.65      1.30 o 
  -3   2   3       41.83       40.25      1.99 o 
  -2   2   3       16.17       19.32      1.23 o 
  -1   2   3      532.52      610.71      4.63 o 
   0   2   3     1576.75     1449.67     26.37 o 
   1   2   3      107.22      104.31      1.87 o 
   2   2   3      209.74      198.46      3.09 o 
   3   2   3       15.65       14.36      1.37 o 
   4   2   3       47.78       52.74      2.54 o 
   5   2   3        0.30        0.98      1.39 o 
  -6   3   3        1.52        3.07      1.17 o 
  -5   3   3        9.82       10.60      1.53 o 
  -4   3   3       51.00       50.92      2.38 o 
  -3   3   3        1.64        0.94      0.94 o 
  -2   3   3        1.55        2.54      0.66 o 
  -1   3   3       75.48       97.46      1.98 o 
   0   3   3       16.26       17.20      0.87 o 
   1   3   3      278.27      289.51      3.35 o 
   2   3   3        0.00        0.22      0.66 o 
   3   3   3        0.32        0.35      1.04 o 
   4   3   3        9.39        9.74      1.48 o 
   5   3   3        1.27        1.85      1.58 o 
  -6   4   3        2.56        4.17      1.39 o 
  -5   4   3       28.41       24.75      2.08 o 
  -4   4   3        1.28        1.69      1.09 o 
  -3   4   3       53.81       46.47      2.10 o 
  -2   4   3        3.97        4.11      0.87 o 
  -1   4   3       79.54       82.46      2.14 o 
   0   4   3       68.79       74.78      1.42 o 
   1   4   3       26.69       25.06      1.25 o 
   2   4   3       15.88       15.06      1.26 o 
   3   4   3        0.17        0.83      0.83 o 
   4   4   3        0.37        0.73      0.98 o 
   5   4   3        0.39        1.26      1.26 o 
  -6   5   3       10.18        9.78      1.83 o 
  -5   5   3        4.91        4.15      1.42 o 
  -4   5   3        2.91        1.83      1.13 o 
  -3   5   3      208.17      186.09      3.96 o 
  -2   5   3       29.38       29.04      1.54 o 
  -1   5   3       20.14       18.18      1.20 o 
   0   5   3       88.96       89.04      3.25 o 
   1   5   3        3.41        3.55      0.68 o 
   2   5   3       21.70       20.13      1.51 o 
   3   5   3        7.93        7.81      1.29 o 
   4   5   3        0.09        1.83      0.97 o 
   5   5   3        0.03        1.73      1.73 o 
  -5   6   3       12.21       11.24      1.51 o 
  -4   6   3       16.52       16.23      1.67 o 
  -3   6   3      328.25      332.80      5.02 o 
  -2   6   3      326.32      340.83      4.74 o 
  -1   6   3      132.12      134.87      3.04 o 
   0   6   3      730.87      776.92     23.28 o 
   1   6   3        0.00        0.68      0.68 o 
   2   6   3        7.00        7.72      1.26 o 
   3   6   3       28.37       25.32      1.99 o 
   4   6   3        0.79        0.36      1.42 o 
  -5   7   3        6.33        7.48      1.28 o 
  -4   7   3       14.45       11.53      1.78 o 
  -3   7   3        3.20        3.96      1.12 o 
  -2   7   3        5.15        6.08      1.14 o 
  -1   7   3       40.08       38.31      1.98 o 
   0   7   3       36.43       33.93      1.25 o 
   1   7   3       14.95       13.39      1.24 o 
   2   7   3        1.23        1.25      0.91 o 
   3   7   3       34.43       31.17      2.19 o 
   4   7   3       19.26       19.52      1.96 o 
  -5   8   3        3.73        1.82      1.73 o 
  -4   8   3        0.75        2.01      1.01 o 
  -3   8   3        5.05        5.83      1.03 o 
  -2   8   3        1.27        0.69      0.81 o 
  -1   8   3        3.69        4.46      0.94 o 
   0   8   3        2.47        3.43      0.64 o 
   1   8   3        2.58        2.04      1.12 o 
   2   8   3        0.01        0.11      1.12 o 
   3   8   3        0.62        0.68      1.24 o 
   4   8   3        0.06        0.67      1.33 o 
  -4   9   3        3.68        3.73      1.35 o 
  -3   9   3       15.77       12.90      1.98 o 
  -2   9   3        1.10        0.94      0.94 o 
  -1   9   3        1.52        0.83      0.95 o 
   0   9   3        5.43        5.97      0.89 o 
   1   9   3        0.70        1.23      1.12 o 
   2   9   3        1.01        1.01      1.22 o 
   3   9   3        0.05        0.00      1.21 o 
  -4  10   3        3.32        2.17      1.49 o 
  -3  10   3        0.78        2.60      1.29 o 
  -2  10   3       16.77       13.58      1.81 o 
  -1  10   3       13.52       13.66      1.82 o 
   0  10   3        2.25        2.15      1.84 o 
   1  10   3       20.17       22.58      2.12 o 
   2  10   3       11.35        7.56      1.86 o 
  -3  11   3        3.10        4.98      1.54 o 
  -2  11   3        0.10        1.33      1.33 o 
  -1  11   3       12.82        9.86      1.83 o 
   0  11   3       39.79       40.26      1.85 o 
   1  11   3        2.80        2.53      1.65 o 
  -2  12   3        0.18        0.24      1.46 o 
  -1  12   3        2.83        2.42      1.44 o 
   0  12   3        0.48        0.13      0.85 o 
   0 -12   4        0.72        1.01      2.46 o 
   1 -12   4        0.11        1.03      1.49 o 
   2 -12   4        2.52        5.47      1.60 o 
  -1 -11   4        1.88        4.08      1.18 o 
   0 -11   4        0.40        0.88      0.91 o 
   1 -11   4       16.56       14.98      1.94 o 
   2 -11   4        3.87        5.74      1.37 o 
   3 -11   4        0.15        1.15      1.39 o 
  -2 -10   4       10.94       12.36      1.54 o 
  -1 -10   4        7.96        5.41      1.63 o 
   0 -10   4       24.06       23.30      1.53 o 
   1 -10   4        9.89        6.41      1.72 o 
   2 -10   4        0.05        1.14      1.14 o 
   3 -10   4        0.58        0.70      1.05 o 
   4 -10   4        1.47        4.36      1.41 o 
  -3  -9   4       32.22       24.60      2.12 o 
  -2  -9   4       10.51       10.68      1.56 o 
  -1  -9   4        9.59        6.99      1.31 o 
   0  -9   4      121.56      112.79      5.30 o 
   1  -9   4        0.87        0.45      1.25 o 
   2  -9   4        8.55        8.83      1.37 o 
   3  -9   4        0.50        0.46      1.16 o 
   4  -9   4        2.83        2.24      1.66 o 
  -4  -8   4        1.41        1.97      1.07 o 
  -3  -8   4        0.72        0.98      0.89 o 
  -2  -8   4       67.71       62.43      2.64 o 
  -1  -8   4       59.42       63.59      2.56 o 
   0  -8   4      737.69      786.23     21.63 o 
   1  -8   4      700.86      720.48      7.82 o 
   2  -8   4      107.95      117.58      3.42 o 
   3  -8   4      106.39       97.98      3.59 o 
   4  -8   4       18.59       20.38      1.99 o 
   5  -8   4        0.16        1.28      1.28 o 
  -4  -7   4        0.26        0.28      0.93 o 
  -3  -7   4        0.13        0.40      0.81 o 
  -2  -7   4        1.64        0.00      0.97 o 
  -1  -7   4      164.63      168.38      3.85 o 
   0  -7   4      100.57      100.51      3.79 o 
   1  -7   4      134.51      128.04      3.29 o 
   2  -7   4        7.85        7.11      1.23 o 
   3  -7   4       25.45       22.79      1.72 o 
   4  -7   4        0.68        3.11      1.04 o 
   5  -7   4        1.84        2.97      1.37 o 
  -4  -6   4        1.00        0.68      0.97 o 
  -3  -6   4        1.46        2.33      0.84 o 
  -2  -6   4       12.16       12.11      1.33 o 
  -1  -6   4       19.15       18.77      1.38 o 
   0  -6   4        0.20        0.03      0.54 o 
   1  -6   4       11.73       12.05      1.13 o 
   2  -6   4       11.66       12.64      1.21 o 
   3  -6   4        0.95        1.00      0.89 o 
   4  -6   4        4.67        4.59      1.22 o 
   5  -6   4        0.44        1.21      1.32 o 
  -5  -5   4        8.38        7.35      1.50 o 
  -4  -5   4        3.10        2.98      1.33 o 
  -3  -5   4        8.00        8.30      1.30 o 
  -2  -5   4        1.63        1.59      0.68 o 
  -1  -5   4        0.37        0.35      0.58 o 
   0  -5   4       77.98       92.73      6.97 o 
   1  -5   4        4.96        4.55      0.66 o 
   2  -5   4       75.58       69.55      2.28 o 
   3  -5   4        6.09        4.43      0.86 o 
   4  -5   4        1.58        1.94      0.86 o 
   5  -5   4        1.63        0.32      1.16 o 
  -5  -4   4        0.27        1.28      1.28 o 
  -4  -4   4      106.13      102.19      3.50 o 
  -3  -4   4      309.95      317.27      4.99 o 
  -2  -4   4        5.95        7.22      0.90 o 
  -1  -4   4      219.87      247.96      3.56 o 
   0  -4   4      264.09      277.02      8.47 o 
   1  -4   4        9.14        8.22      0.75 o 
   2  -4   4        4.99        4.22      0.74 o 
   3  -4   4       63.50       56.77      2.11 o 
   4  -4   4        1.14        0.32      1.70 o 
   5  -4   4        0.54        0.21      1.14 o 
  -5  -3   4       56.69       47.35      2.65 o 
  -4  -3   4       17.36       16.88      1.72 o 
  -3  -3   4        5.19        5.00      0.98 o 
  -2  -3   4        9.79        6.11      0.87 o 
  -1  -3   4        8.72        9.40      0.76 o 
   0  -3   4     1149.59     1245.27     16.65 o 
   1  -3   4      297.92      279.30      3.23 o 
   2  -3   4      295.37      314.77      3.88 o 
   3  -3   4      437.70      424.00      5.26 o 
   4  -3   4       10.69       10.98      1.44 o 
   5  -3   4       81.72       82.24      3.33 o 
   6  -3   4        5.41        3.01      1.82 o 
  -5  -2   4       17.72       20.00      1.82 o 
  -4  -2   4        5.77        5.37      1.20 o 
  -3  -2   4       20.85       15.18      1.30 o 
  -2  -2   4      186.69      164.97      2.81 o 
  -1  -2   4      216.16      227.32      2.80 o 
   0  -2   4        0.46        0.54      0.31 o 
   1  -2   4      239.88      240.94      3.01 o 
   2  -2   4       16.60       16.20      0.97 o 
   3  -2   4       78.75       84.23      2.68 o 
   4  -2   4        3.16        3.60      1.20 o 
   5  -2   4        9.51       14.98      2.19 o 
   6  -2   4       41.24       53.06      3.74 o 
  -6  -1   4        2.16        1.56      1.69 o 
  -5  -1   4        5.24        4.15      1.48 o 
  -4  -1   4       36.89       37.60      2.26 o 
  -3  -1   4        0.87        1.27      0.76 o 
  -2  -1   4        1.16        0.85      0.48 o 
  -1  -1   4      140.25      153.33      2.37 o 
   0  -1   4      101.43      111.29      3.74 o 
   1  -1   4        1.88        2.26      0.53 o 
   2  -1   4       24.55       32.36      1.60 o 
   3  -1   4        7.07        9.97      1.42 o 
   4  -1   4        0.18        1.18      1.35 o 
   5  -1   4        0.29        2.83      1.60 o 
   6  -1   4        0.33        1.23      2.29 o 
  -6   0   4       27.26       32.71      3.11 o 
  -5   0   4       19.68       21.33      2.37 o 
  -4   0   4       29.05       26.52      2.60 o 
  -3   0   4       19.30       31.58      1.74 o 
  -2   0   4        2.23        2.84      0.67 o 
  -1   0   4      107.72      136.71      2.29 o 
   1   0   4        0.68        0.52      0.40 o 
   2   0   4      136.85      168.86      3.25 o 
   3   0   4        0.01        0.00      0.82 o 
   4   0   4        5.21        5.42      1.80 o 
   5   0   4        0.33        0.39      1.75 o 
   6   0   4        0.00        0.78      2.37 o 
  -6   1   4        8.49        3.47      2.15 o 
  -5   1   4        6.31        9.83      1.55 o 
  -4   1   4        3.25        4.08      1.12 o 
  -3   1   4       28.90       38.87      1.91 o 
  -2   1   4        2.17        2.59      0.77 o 
  -1   1   4       25.25       26.55      1.21 o 
   0   1   4        1.55        1.62      0.39 o 
   1   1   4       39.94       38.29      1.44 o 
   2   1   4      183.73      202.69      3.34 o 
   3   1   4        3.07        2.50      1.11 o 
   4   1   4       31.00       29.79      2.36 o 
   5   1   4        2.32        2.93      1.56 o 
  -6   2   4        3.81        4.43      1.69 o 
  -5   2   4      129.89      123.81      4.41 o 
  -4   2   4        7.50        5.97      1.25 o 
  -3   2   4        5.83        1.91      0.81 o 
  -2   2   4        2.47        4.74      0.79 o 
  -1   2   4      306.42      371.95      3.89 o 
   0   2   4      391.60      372.80      2.45 o 
   1   2   4       10.75       13.19      0.94 o 
   2   2   4     1579.47     1451.81      8.83 o 
   3   2   4       90.50       91.88      2.97 o 
   4   2   4       43.39       41.56      2.62 o 
   5   2   4        8.50       13.87      1.98 o 
  -6   3   4        0.10        3.05      1.21 o 
  -5   3   4        0.28        0.13      1.30 o 
  -4   3   4        4.05        4.61      1.22 o 
  -3   3   4      182.91      189.81      4.07 o 
  -2   3   4        0.60        1.07      0.66 o 
  -1   3   4        0.48        0.13      0.51 o 
   0   3   4        4.00        4.51      0.44 o 
   1   3   4      211.92      217.73      3.08 o 
   2   3   4      141.14      133.57      3.07 o 
   3   3   4        6.75        3.40      1.33 o 
   4   3   4        8.21        4.77      1.59 o 
   5   3   4       10.39       11.05      2.01 o 
  -6   4   4        0.03        1.55      1.55 o 
  -5   4   4        7.18        6.84      1.43 o 
  -4   4   4       20.18       20.13      1.77 o 
  -3   4   4      148.18      151.93      3.73 o 
  -2   4   4        4.02        6.98      0.90 o 
  -1   4   4       12.77       14.54      1.03 o 
   0   4   4       52.07       50.10      2.36 o 
   1   4   4        5.19        5.37      0.68 o 
   2   4   4       33.16       25.20      1.64 o 
   3   4   4        2.79        3.06      1.22 o 
   4   4   4        1.91        3.01      1.30 o 
   5   4   4        0.31        1.66      1.66 o 
  -5   5   4       12.31       13.47      1.66 o 
  -4   5   4      278.47      263.91      5.26 o 
  -3   5   4      253.82      250.52      4.35 o 
  -2   5   4       16.02       16.43      1.34 o 
  -1   5   4       28.48       30.34      1.49 o 
   0   5   4        0.30        0.14      0.46 o 
   1   5   4        5.15        6.48      0.92 o 
   2   5   4       23.47       26.03      1.77 o 
   3   5   4        0.46        1.34      0.98 o 
   4   5   4        0.01        1.54      1.27 o 
   5   5   4        0.00        1.86      1.46 o 
  -5   6   4        8.53        7.93      1.46 o 
  -4   6   4       22.11       24.83      1.87 o 
  -3   6   4      866.26      872.92      8.32 o 
  -2   6   4        8.20       12.18      1.28 o 
  -1   6   4      415.87      461.72      5.53 o 
   0   6   4      312.38      334.29      4.31 o 
   1   6   4       15.10       14.76      1.26 o 
   2   6   4        2.90        4.93      0.94 o 
   3   6   4        7.74        8.21      1.32 o 
   4   6   4        7.71        7.95      1.87 o 
  -5   7   4       18.46       12.62      1.72 o 
  -4   7   4       32.32       31.39      2.04 o 
  -3   7   4      348.56      343.04      5.47 o 
  -2   7   4        5.94        4.92      1.03 o 
  -1   7   4      350.08      347.99      5.16 o 
   0   7   4        2.11        2.59      0.72 o 
   1   7   4       25.45       24.45      1.72 o 
   2   7   4        0.06        2.20      0.81 o 
   3   7   4       14.24       10.87      1.90 o 
   4   7   4        0.22        1.56      1.43 o 
  -5   8   4       11.90       12.76      1.80 o 
  -4   8   4        1.31        4.02      1.70 o 
  -3   8   4        1.56        0.66      1.09 o 
  -2   8   4        0.12        0.68      1.02 o 
  -1   8   4       45.72       43.82      2.32 o 
   0   8   4       28.88       34.27      1.97 o 
   1   8   4        5.56        8.04      1.35 o 
   2   8   4        0.43        0.80      1.13 o 
   3   8   4        0.51        0.80      1.37 o 
  -4   9   4        0.39        0.85      1.16 o 
  -3   9   4        0.63        0.44      1.21 o 
  -2   9   4        0.20        0.23      1.03 o 
  -1   9   4        0.03        1.39      0.93 o 
   0   9   4        0.85        0.08      0.68 o 
   1   9   4        1.56        2.47      0.90 o 
   2   9   4        0.00        0.34      1.11 o 
   3   9   4        0.47        3.45      1.22 o 
  -4  10   4       16.31       19.52      2.02 o 
  -3  10   4        0.89        0.66      1.33 o 
  -2  10   4       13.28       12.75      1.61 o 
  -1  10   4        0.26        0.46      1.05 o 
   0  10   4        1.89        1.27      0.83 o 
   1  10   4        2.63        4.19      1.21 o 
   2  10   4        0.36        0.33      1.41 o 
  -3  11   4        0.66        5.69      1.46 o 
  -2  11   4        0.61        1.15      1.15 o 
  -1  11   4       72.27       58.76      3.40 o 
   0  11   4       12.35       11.81      1.25 o 
   1  11   4       31.63       34.07      2.49 o 
  -1  12   4        3.73        3.48      1.63 o 
   0  12   4        3.78        3.07      1.10 o 
   1 -12   5        6.51        9.09      1.58 o 
  -1 -11   5        0.22        1.25      1.25 o 
   0 -11   5        0.74        2.75      0.85 o 
   1 -11   5       10.91       10.48      1.72 o 
   2 -11   5        2.68        3.86      1.48 o 
   3 -11   5        0.36        1.03      1.36 o 
  -2 -10   5        1.68        1.19      1.19 o 
  -1 -10   5        4.70        6.42      1.28 o 
   0 -10   5        0.09        0.09      2.18 o 
   1 -10   5        0.01        0.12      1.26 o 
   2 -10   5        7.72        9.40      1.49 o 
   3 -10   5        0.89        1.38      1.38 o 
  -3  -9   5        2.39        1.22      1.31 o 
  -2  -9   5        3.56        4.63      1.12 o 
  -1  -9   5        5.38        4.83      1.31 o 
   0  -9   5        4.87        5.80      0.89 o 
   1  -9   5       23.55       22.84      1.97 o 
   2  -9   5       55.09       55.36      2.87 o 
   3  -9   5        1.66        1.04      1.26 o 
   4  -9   5        0.06        0.92      1.26 o 
  -3  -8   5       19.44       15.96      1.67 o 
  -2  -8   5        2.42        0.53      1.16 o 
  -1  -8   5      123.38      121.44      3.62 o 
   0  -8   5       43.31       46.22      1.71 o 
   1  -8   5      193.99      210.88      4.67 o 
   2  -8   5        0.01        0.69      1.26 o 
   3  -8   5        2.60        1.26      1.26 o 
   4  -8   5        3.10        1.50      1.26 o 
  -4  -7   5        0.80        1.51      1.03 o 
  -3  -7   5       11.92       10.43      1.34 o 
  -2  -7   5       30.37       22.41      1.88 o 
  -1  -7   5        0.01        0.23      0.81 o 
   0  -7   5      142.16      158.55      2.67 o 
   1  -7   5        2.78        1.87      1.05 o 
   2  -7   5      264.37      292.68      5.03 o 
   3  -7   5        6.80        7.03      1.24 o 
   4  -7   5       49.32       45.67      2.60 o 
   5  -7   5       10.74        8.10      1.78 o 
  -4  -6   5        1.25        1.79      1.09 o 
  -3  -6   5        0.92        2.58      0.86 o 
  -2  -6   5       22.79       21.46      1.60 o 
  -1  -6   5        7.17        6.12      1.06 o 
   0  -6   5        0.04        0.37      0.72 o 
   1  -6   5       15.59       14.87      1.26 o 
   2  -6   5       47.23       46.77      2.13 o 
   3  -6   5        8.34        8.45      1.21 o 
   4  -6   5        5.96        8.05      1.32 o 
   5  -6   5        7.16        6.69      1.40 o 
  -5  -5   5        6.46        6.65      1.71 o 
  -4  -5   5       11.72        9.73      1.47 o 
  -3  -5   5       62.33       59.93      2.56 o 
  -2  -5   5        2.69        2.30      0.80 o 
  -1  -5   5       35.48       38.35      1.89 o 
   0  -5   5      150.17      146.39      7.55 o 
   1  -5   5       50.12       47.82      1.82 o 
   2  -5   5        1.19        0.22      0.77 o 
   3  -5   5        7.02        7.51      1.19 o 
   4  -5   5        0.41        1.40      0.86 o 
   5  -5   5        0.26        0.63      1.15 o 
  -5  -4   5        0.09        1.00      1.20 o 
  -4  -4   5      287.59      290.78      5.62 o 
  -3  -4   5      217.30      222.27      4.58 o 
  -2  -4   5       19.47       15.85      1.24 o 
  -1  -4   5      387.32      450.45      4.95 o 
   0  -4   5        1.34        3.05      0.48 o 
   1  -4   5       10.05       10.04      0.88 o 
   2  -4   5       43.91       41.92      1.74 o 
   3  -4   5        8.32        8.67      1.18 o 
   4  -4   5        1.76        0.97      0.97 o 
   5  -4   5        7.54        4.03      1.27 o 
  -5  -3   5        0.50        1.05      1.37 o 
  -4  -3   5        3.19        4.39      1.20 o 
  -3  -3   5      402.43      390.03      5.34 o 
  -2  -3   5       13.88       16.22      1.10 o 
  -1  -3   5      828.38      944.31      6.69 o 
   0  -3   5      625.80      685.99     17.19 o 
   1  -3   5      171.45      169.08      2.78 o 
   2  -3   5        7.55        7.31      0.90 o 
   3  -3   5        0.04        0.92      0.92 o 
   4  -3   5       24.04       26.97      1.88 o 
   5  -3   5        0.58        0.23      1.52 o 
  -5  -2   5        3.54        0.81      1.39 o 
  -4  -2   5        2.55        1.76      1.16 o 
  -3  -2   5      252.04      232.18      4.40 o 
  -2  -2   5      255.53      258.98      3.72 o 
  -1  -2   5     1237.59     1302.57      7.45 o 
   0  -2   5      402.21      417.79      6.41 o 
   1  -2   5      124.71      129.13      2.38 o 
   2  -2   5       42.07       36.00      1.63 o 
   3  -2   5       18.44       22.47      1.59 o 
   4  -2   5        7.62        5.92      1.51 o 
   5  -2   5       28.15       33.77      2.79 o 
  -5  -1   5        5.39        7.85      1.68 o 
  -4  -1   5        1.74        1.09      0.96 o 
  -3  -1   5        7.62        7.98      1.18 o 
  -2  -1   5       80.54       79.86      2.48 o 
  -1  -1   5      128.93      144.18      2.60 o 
   0  -1   5       27.39       25.15      1.09 o 
   1  -1   5        1.10        1.17      0.51 o 
   2  -1   5       71.89       85.23      2.69 o 
   3  -1   5        0.88        0.46      1.07 o 
   4  -1   5       16.91       17.95      2.12 o 
   5  -1   5        0.77        0.51      1.85 o 
  -6   0   5       10.62       11.59      2.27 o 
  -5   0   5        2.43        3.22      1.99 o 
  -4   0   5        7.24        6.41      1.34 o 
  -3   0   5       31.72       34.97      1.84 o 
  -2   0   5        8.68        6.98      0.92 o 
  -1   0   5      142.56      145.86      2.59 o 
   0   0   5        3.29        8.57      0.86 o 
   1   0   5        8.20        9.15      0.89 o 
   2   0   5        6.77        6.35      0.99 o 
   3   0   5        0.47        0.16      0.93 o 
   4   0   5        2.68        2.90      1.55 o 
   5   0   5        0.00        1.44      1.80 o 
  -6   1   5        5.17        3.76      1.75 o 
  -5   1   5        6.11        4.22      1.70 o 
  -4   1   5       25.05       18.90      1.84 o 
  -3   1   5       10.40        8.45      1.09 o 
  -2   1   5      311.34      336.37      4.41 o 
  -1   1   5        0.10        1.20      0.48 o 
   0   1   5       32.56       28.34      1.65 o 
   1   1   5      227.71      232.19      3.20 o 
   2   1   5       45.63       42.92      1.90 o 
   3   1   5        0.10        2.28      0.85 o 
   4   1   5        0.16        0.78      1.42 o 
   5   1   5        0.08        0.68      1.71 o 
  -6   2   5       16.02       16.00      2.12 o 
  -5   2   5        1.75        3.60      1.32 o 
  -4   2   5        4.04        5.43      1.22 o 
  -3   2   5        2.18        8.16      1.07 o 
  -2   2   5       77.99      103.19      2.71 o 
  -1   2   5     2181.52     2269.83     45.44 o 
   0   2   5      394.52      373.55      2.68 o 
   1   2   5     2524.96     2274.49     44.48 o 
   2   2   5     1415.55     1367.33      9.38 o 
   3   2   5       22.13       23.46      1.84 o 
   4   2   5       26.01       28.21      2.48 o 
   5   2   5        3.12        4.32      1.92 o 
  -6   3   5       20.41       21.10      2.39 o 
  -5   3   5        4.94        3.61      1.55 o 
  -4   3   5       11.31       13.58      1.47 o 
  -3   3   5       82.88       87.54      2.94 o 
  -2   3   5       56.72       48.24      1.98 o 
  -1   3   5       18.90       18.40      1.14 o 
   0   3   5      207.85      193.92      2.08 o 
   1   3   5       81.42       79.41      2.22 o 
   2   3   5       97.36       82.69      2.71 o 
   3   3   5       67.92       70.57      2.96 o 
   4   3   5        5.87        6.80      1.56 o 
   5   3   5       12.11       13.87      2.77 o 
  -5   4   5       15.11       16.29      1.69 o 
  -4   4   5       12.53       14.82      1.78 o 
  -3   4   5       88.14       90.61      2.98 o 
  -2   4   5        7.11        5.98      1.04 o 
  -1   4   5        2.33        4.50      0.90 o 
   0   4   5       18.10       17.84      0.87 o 
   1   4   5       21.11       23.07      1.38 o 
   2   4   5       32.83       31.69      1.81 o 
   3   4   5        1.33        1.03      1.28 o 
   4   4   5        0.00        0.42      1.26 o 
   5   4   5        0.03        0.15      1.95 o 
  -5   5   5        4.18        6.87      1.32 o 
  -4   5   5      134.65      124.24      3.78 o 
  -3   5   5        0.03        0.00      0.98 o 
  -2   5   5        8.88        6.49      1.00 o 
  -1   5   5        2.17        2.89      0.75 o 
   0   5   5       34.91       32.00      1.29 o 
   1   5   5       18.44       19.74      1.40 o 
   2   5   5        5.07        6.56      1.09 o 
   3   5   5        2.13        3.21      1.16 o 
   4   5   5        0.72        0.96      1.51 o 
  -5   6   5        0.34        1.55      1.23 o 
  -4   6   5       16.33       13.89      1.66 o 
  -3   6   5       66.68       69.05      2.78 o 
  -2   6   5       49.18       48.69      2.26 o 
  -1   6   5       49.77       53.25      2.30 o 
   0   6   5       18.04       19.41      1.04 o 
   1   6   5        9.81       10.68      1.17 o 
   2   6   5        0.00        0.60      0.97 o 
   3   6   5        0.08        0.38      1.38 o 
   4   6   5        2.13        1.46      1.59 o 
  -5   7   5       21.30       19.78      1.84 o 
  -4   7   5       84.41       76.67      3.04 o 
  -3   7   5       39.99       38.16      2.21 o 
  -2   7   5       26.25       28.49      1.84 o 
  -1   7   5       54.81       56.99      2.47 o 
   0   7   5        2.06        1.52      0.69 o 
   1   7   5       90.84       92.66      3.13 o 
   2   7   5        0.53        0.71      1.18 o 
   3   7   5        1.28        0.61      1.34 o 
   4   7   5        5.60        6.98      1.78 o 
  -5   8   5        2.39        1.97      1.21 o 
  -4   8   5       13.40       15.10      1.72 o 
  -3   8   5       25.39       22.51      1.82 o 
  -2   8   5       75.53       70.70      2.90 o 
  -1   8   5        0.30        0.57      1.14 o 
   0   8   5       65.52       67.83      4.79 o 
   1   8   5        0.01        0.23      1.13 o 
   2   8   5        1.01        0.46      1.15 o 
   3   8   5        1.15        3.21      1.30 o 
  -4   9   5        2.58        2.89      1.29 o 
  -3   9   5        1.06        0.74      0.95 o 
  -2   9   5        5.57        6.50      1.32 o 
  -1   9   5        0.36        0.11      1.02 o 
   0   9   5        2.15        3.07      0.84 o 
   1   9   5        0.01        1.11      1.01 o 
   2   9   5        1.20        3.74      1.35 o 
   3   9   5        0.00        0.23      1.37 o 
  -4  10   5       16.30       19.84      1.98 o 
  -3  10   5        0.08        0.11      1.15 o 
  -2  10   5       15.61       13.74      1.77 o 
  -1  10   5        0.23        0.56      1.02 o 
   0  10   5        0.86        1.16      2.33 o 
   1  10   5        1.98        1.20      1.42 o 
   2  10   5        0.07        0.99      1.31 o 
  -3  11   5        2.24        2.10      1.25 o 
  -2  11   5        0.60        0.00      1.20 o 
  -1  11   5       29.80       24.97      2.25 o 
   0  11   5        3.73        3.91      1.07 o 
   1  11   5        9.95        8.24      1.72 o 
  -1 -11   6        7.30        5.59      1.44 o 
   0 -11   6        4.10        5.09      1.05 o 
   1 -11   6        2.09        0.00      1.49 o 
   2 -11   6        0.11        1.59      1.24 o 
  -2 -10   6        1.03        0.49      1.19 o 
  -1 -10   6        1.43        2.37      1.17 o 
   0 -10   6        3.82        3.43      0.95 o 
   1 -10   6        0.82        1.98      1.16 o 
   2 -10   6       14.21       12.09      1.73 o 
   3 -10   6        2.87        3.33      1.50 o 
  -3  -9   6        6.23        5.20      1.42 o 
  -2  -9   6        0.93        0.41      1.24 o 
  -1  -9   6       45.77       45.09      2.57 o 
   0  -9   6        9.07       10.83      1.12 o 
   1  -9   6       61.07       65.87      3.08 o 
   2  -9   6       13.88       14.65      1.87 o 
   3  -9   6        0.21        1.38      1.04 o 
   4  -9   6        0.28        1.13      1.25 o 
  -3  -8   6        0.21        0.50      1.20 o 
  -2  -8   6       81.99       78.37      3.38 o 
  -1  -8   6        8.93       10.99      1.51 o 
   0  -8   6       41.83       40.09      3.20 o 
   1  -8   6      123.76      116.97      3.71 o 
   2  -8   6        8.99        6.87      1.52 o 
   3  -8   6        0.15        0.69      1.14 o 
   4  -8   6        0.11        0.00      1.13 o 
  -4  -7   6        0.95        2.22      0.96 o 
  -3  -7   6        2.39        1.91      1.16 o 
  -2  -7   6        0.61        0.34      1.13 o 
  -1  -7   6       82.52       72.28      2.98 o 
   0  -7   6      147.34      172.93      6.59 o 
   1  -7   6      671.71      743.17      8.07 o 
   2  -7   6      724.64      752.52      8.53 o 
   3  -7   6       40.46       40.95      2.51 o 
   4  -7   6       82.13       80.77      3.59 o 
   5  -7   6        5.84        3.16      1.64 o 
  -4  -6   6        1.30        1.65      1.12 o 
  -3  -6   6        8.43       11.52      1.43 o 
  -2  -6   6        4.07        5.81      1.15 o 
  -1  -6   6        0.68        1.19      0.84 o 
   0  -6   6      166.96      179.26      4.63 o 
   1  -6   6        8.48        7.54      1.17 o 
   2  -6   6        8.31        7.41      1.25 o 
   3  -6   6        0.30        1.11      1.01 o 
   4  -6   6        1.30        3.52      1.09 o 
   5  -6   6        3.35        4.59      1.50 o 
  -4  -5   6        1.49        0.86      1.40 o 
  -3  -5   6       10.69       12.58      1.48 o 
  -2  -5   6        4.84        3.50      0.93 o 
  -1  -5   6       34.54       37.85      1.91 o 
   0  -5   6        5.96        6.53      1.15 o 
   1  -5   6        0.05        0.35      0.80 o 
   2  -5   6        9.72       10.74      1.22 o 
   3  -5   6        4.59        3.64      1.21 o 
   4  -5   6        0.14        0.76      1.08 o 
   5  -5   6        0.44        2.43      0.95 o 
  -5  -4   6        0.32        1.14      1.04 o 
  -4  -4   6      106.06      104.02      3.88 o 
  -3  -4   6        0.71        0.00      1.13 o 
  -2  -4   6        0.22        0.23      0.68 o 
  -1  -4   6       29.69       28.42      1.62 o 
   0  -4   6        6.59        6.47      0.60 o 
   1  -4   6       31.03       35.78      1.58 o 
   2  -4   6        1.40        2.12      0.66 o 
   3  -4   6       32.98       31.15      1.90 o 
   4  -4   6        0.38        1.78      1.00 o 
   5  -4   6        0.96        0.00      1.29 o 
  -5  -3   6        1.39        3.22      1.33 o 
  -4  -3   6        3.69        6.16      1.25 o 
  -3  -3   6       15.96       16.89      1.72 o 
  -2  -3   6      231.94      232.08      3.84 o 
  -1  -3   6       20.44       20.56      1.33 o 
   0  -3   6       31.33       34.67      1.09 o 
   1  -3   6      165.19      170.93      3.06 o 
   2  -3   6       16.15       16.28      1.26 o 
   3  -3   6        0.71        1.17      0.94 o 
   4  -3   6       34.52       38.25      2.27 o 
   5  -3   6        0.95        0.59      1.29 o 
  -5  -2   6        9.05       10.30      1.72 o 
  -4  -2   6      220.50      220.24      5.16 o 
  -3  -2   6      143.81      145.90      3.58 o 
  -2  -2   6        9.07       16.36      1.26 o 
  -1  -2   6      211.87      230.68      3.47 o 
   0  -2   6        0.74        0.11      0.39 o 
   1  -2   6      106.36      125.88      2.73 o 
   2  -2   6       64.05       65.48      2.38 o 
   3  -2   6       52.34       53.66      2.50 o 
   4  -2   6      103.96      119.82      4.23 o 
   5  -2   6        1.52        0.28      1.78 o 
  -5  -1   6        1.58        2.38      1.54 o 
  -4  -1   6       23.54       22.84      2.06 o 
  -3  -1   6       17.94       18.24      1.57 o 
  -2  -1   6       52.64       54.03      2.10 o 
  -1  -1   6      439.92      450.03      4.70 o 
   0  -1   6      141.79      151.26      1.83 o 
   1  -1   6       33.65       34.78      1.62 o 
   2  -1   6       30.80       40.57      1.90 o 
   3  -1   6        5.64        4.96      1.16 o 
   4  -1   6       17.62       19.41      2.00 o 
   5  -1   6        0.50        3.15      1.42 o 
  -5   0   6        4.13        4.14      1.77 o 
  -4   0   6       14.37       12.12      1.73 o 
  -3   0   6       84.62       93.82      3.02 o 
  -2   0   6        0.09        0.13      0.64 o 
  -1   0   6        0.65        0.12      0.59 o 
   0   0   6       50.65       52.87      1.22 o 
   1   0   6        5.49        4.15      0.85 o 
   2   0   6        7.71        6.48      0.94 o 
   3   0   6        2.74        2.23      1.48 o 
   4   0   6        1.80        2.89      1.46 o 
   5   0   6        0.50        3.02      1.68 o 
  -5   1   6       60.16       63.30      3.37 o 
  -4   1   6       33.43       28.42      2.25 o 
  -3   1   6       14.22       10.28      1.22 o 
  -2   1   6      132.01      160.18      3.46 o 
  -1   1   6        3.02        3.23      0.59 o 
   0   1   6        3.48        3.20      0.49 o 
   1   1   6       34.74       38.27      1.61 o 
   2   1   6        1.59        2.16      1.02 o 
   3   1   6        6.00        5.66      1.27 o 
   4   1   6        0.01        2.96      1.25 o 
   5   1   6        0.03        1.66      1.83 o 
  -5   2   6       12.68       15.56      1.85 o 
  -4   2   6       24.96       23.96      1.89 o 
  -3   2   6        6.85        9.28      1.19 o 
  -2   2   6       86.06      119.32      2.95 o 
  -1   2   6      142.93      162.26      3.04 o 
   0   2   6        0.66        0.33      0.50 o 
   1   2   6      268.33      262.05      3.81 o 
   2   2   6       89.34       80.42      2.82 o 
   3   2   6       17.59       19.18      1.77 o 
   4   2   6        0.05        1.50      1.66 o 
   5   2   6        5.58        8.47      2.12 o 
  -5   3   6        0.91        0.38      1.25 o 
  -4   3   6      117.62      119.69      3.93 o 
  -3   3   6       11.20       10.95      1.32 o 
  -2   3   6        0.62        3.76      1.04 o 
  -1   3   6        7.61        9.13      1.00 o 
   0   3   6        6.19        3.43      1.47 o 
   1   3   6        3.66        3.65      0.91 o 
   2   3   6       67.85       77.30      2.83 o 
   3   3   6       55.27       43.21      3.52 o 
   4   3   6       24.76       27.75      2.68 o 
   5   3   6        0.86        0.96      1.94 o 
  -5   4   6        0.14        0.47      1.18 o 
  -4   4   6       11.75       14.71      1.64 o 
  -3   4   6        0.46        1.03      0.90 o 
  -2   4   6       64.82       72.42      2.59 o 
  -1   4   6        2.55        1.66      0.89 o 
   0   4   6       11.19       11.43      0.78 o 
   1   4   6        2.57        2.48      0.82 o 
   2   4   6       73.28       79.82      3.02 o 
   3   4   6       31.54       31.00      2.46 o 
   4   4   6        0.10        1.34      1.79 o 
  -5   5   6        0.38        0.88      1.20 o 
  -4   5   6        0.19        0.82      1.17 o 
  -3   5   6       16.26       15.37      1.60 o 
  -2   5   6       69.40       79.37      2.76 o 
  -1   5   6        0.01        0.13      0.75 o 
   0   5   6        4.21        4.95      0.67 o 
   1   5   6        7.24        6.98      1.08 o 
   2   5   6        0.24        0.13      1.01 o 
   3   5   6        2.84        2.59      1.23 o 
   4   5   6        0.11        1.76      1.76 o 
  -5   6   6       27.71       24.08      2.23 o 
  -4   6   6       10.23        8.02      1.42 o 
  -3   6   6      164.69      162.47      4.29 o 
  -2   6   6      127.64      131.66      3.48 o 
  -1   6   6        0.51        1.72      0.98 o 
   0   6   6        9.11        8.57      1.73 o 
   1   6   6        0.82        0.24      0.96 o 
   2   6   6        1.42        3.65      1.13 o 
   3   6   6        0.82        0.13      1.33 o 
   4   6   6        0.02        0.85      1.56 o 
  -5   7   6       29.48       27.23      2.07 o 
  -4   7   6        1.59        1.02      1.13 o 
  -3   7   6       56.29       56.90      2.74 o 
  -2   7   6      648.81      677.72      7.96 o 
  -1   7   6       12.00       10.01      1.41 o 
   0   7   6      188.80      190.91      3.14 o 
   1   7   6       72.62       70.22      2.97 o 
   2   7   6        0.84        1.23      1.11 o 
   3   7   6        5.64        5.19      1.69 o 
  -4   8   6       10.08       10.96      1.37 o 
  -3   8   6        0.71        0.84      1.15 o 
  -2   8   6       92.09       91.99      3.31 o 
  -1   8   6        0.02        0.23      1.03 o 
   0   8   6       55.82       54.81      1.91 o 
   1   8   6        2.28        1.98      1.39 o 
   2   8   6        7.88        8.76      1.56 o 
   3   8   6        0.55        0.25      1.50 o 
  -4   9   6       11.15       12.65      1.61 o 
  -3   9   6        1.19        0.81      1.21 o 
  -2   9   6        2.53        1.28      1.17 o 
  -1   9   6        5.78        3.90      1.33 o 
   0   9   6        1.51        0.34      2.30 o 
   1   9   6        1.11        2.04      1.24 o 
   2   9   6        0.34        0.12      1.51 o 
  -3  10   6        0.00        1.79      0.99 o 
  -2  10   6        2.26        3.58      1.26 o 
  -1  10   6        0.31        0.54      1.20 o 
   0  10   6        0.01        0.22      2.41 o 
   1  10   6        0.09        0.33      1.21 o 
  -2  11   6        0.01        0.52      1.24 o 
  -1  11   6        0.00        0.00      1.07 o 
   0  11   6        0.01        0.26      1.22 o 
   0 -11   7        0.59        0.33      0.97 o 
   1 -11   7       11.12       11.16      1.85 o 
  -1 -10   7        8.74       10.99      1.75 o 
   0 -10   7        0.02        0.85      0.85 o 
   1 -10   7        5.44        4.86      1.66 o 
   2 -10   7        6.18        7.90      1.63 o 
   3 -10   7        1.04        1.95      1.37 o 
  -2  -9   7        0.18        1.16      1.05 o 
  -1  -9   7        0.12        1.03      1.13 o 
   0  -9   7        6.40        5.94      1.37 o 
   1  -9   7        2.29        3.99      1.32 o 
   2  -9   7        0.02        0.12      1.29 o 
   3  -9   7        1.58        1.97      1.38 o 
  -3  -8   7        0.07        0.31      1.13 o 
  -2  -8   7       22.06       21.06      2.02 o 
  -1  -8   7        9.53       12.71      1.67 o 
   0  -8   7        4.26        5.63      1.23 o 
   1  -8   7       29.69       30.30      2.32 o 
   2  -8   7        5.58        6.38      1.54 o 
   3  -8   7       10.77        9.72      1.74 o 
   4  -8   7        0.48        0.45      1.35 o 
  -3  -7   7        0.30        0.22      0.99 o 
  -2  -7   7       60.08       55.21      2.81 o 
  -1  -7   7       17.50       18.05      1.96 o 
   0  -7   7       86.58       91.13      3.77 o 
   1  -7   7      260.66      282.32      5.62 o 
   2  -7   7        6.39        7.51      1.65 o 
   3  -7   7        4.80        5.73      1.50 o 
   4  -7   7        0.93        0.89      1.46 o 
  -4  -6   7        5.14        6.38      1.60 o 
  -3  -6   7        0.00        0.23      1.13 o 
  -2  -6   7        9.97        8.45      1.42 o 
  -1  -6   7       74.38       66.36      2.82 o 
   0  -6   7        3.69        4.59      0.83 o 
   1  -6   7      214.79      218.75      4.68 o 
   2  -6   7        3.57        5.07      1.14 o 
   3  -6   7       16.04       19.97      1.81 o 
   4  -6   7        1.49        0.55      1.42 o 
   5  -6   7        4.69        3.88      1.69 o 
  -4  -5   7       24.81       26.48      2.23 o 
  -3  -5   7        2.18        4.29      1.27 o 
  -2  -5   7        1.60        1.07      0.95 o 
  -1  -5   7       37.36       36.90      2.05 o 
   0  -5   7       14.14       13.09      1.64 o 
   1  -5   7        1.69        1.87      0.93 o 
   2  -5   7        1.73        1.12      0.90 o 
   3  -5   7       20.29       21.15      1.68 o 
   4  -5   7        0.69        1.41      0.98 o 
   5  -5   7        3.99        4.07      1.47 o 
  -4  -4   7        6.22        7.31      1.60 o 
  -3  -4   7        6.68        9.41      1.52 o 
  -2  -4   7      110.44      112.12      3.26 o 
  -1  -4   7        1.40        1.15      0.69 o 
   0  -4   7       15.20       20.45      0.98 o 
   1  -4   7       75.95       77.84      2.49 o 
   2  -4   7        2.92        4.05      0.90 o 
   3  -4   7        0.55        1.01      1.01 o 
   4  -4   7        0.91        3.11      1.00 o 
   5  -4   7        0.13        0.00      1.28 o 
  -5  -3   7       20.04       25.48      2.42 o 
  -4  -3   7        0.47        1.40      1.17 o 
  -3  -3   7      448.46      480.85      6.68 o 
  -2  -3   7      217.78      216.75      4.24 o 
  -1  -3   7       20.34       18.33      1.33 o 
   0  -3   7      224.04      237.29     10.28 o 
   1  -3   7        1.36        1.12      0.79 o 
   2  -3   7       10.39       11.79      1.16 o 
   3  -3   7        7.72        7.44      1.29 o 
   4  -3   7        0.07        2.84      1.07 o 
   5  -3   7        0.27        0.12      1.39 o 
  -5  -2   7        0.12        1.37      1.37 o 
  -4  -2   7        4.06        5.24      1.36 o 
  -3  -2   7        0.04        0.97      1.09 o 
  -2  -2   7      555.24      597.89      6.42 o 
  -1  -2   7       31.52       31.93      1.67 o 
   0  -2   7      496.04      522.88     15.97 o 
   1  -2   7      240.74      273.58      4.05 o 
   2  -2   7       19.42       18.20      1.47 o 
   3  -2   7       39.68       38.23      2.18 o 
   4  -2   7        5.18        5.12      1.71 o 
   5  -2   7        0.61        0.65      1.57 o 
  -5  -1   7        9.79       11.48      1.78 o 
  -4  -1   7        0.36        0.53      1.33 o 
  -3  -1   7        0.11        1.15      1.02 o 
  -2  -1   7       37.59       44.36      2.06 o 
  -1  -1   7      162.57      171.97      3.20 o 
   0  -1   7      191.44      194.73      2.24 o 
   1  -1   7        8.47       11.25      1.18 o 
   2  -1   7       19.18       24.49      1.54 o 
   3  -1   7        4.85        6.17      1.23 o 
   4  -1   7       14.48       12.66      2.02 o 
   5  -1   7        0.45        4.81      1.46 o 
  -5   0   7        0.11        0.43      1.28 o 
  -4   0   7       12.68       12.55      1.67 o 
  -3   0   7       16.05       13.56      1.60 o 
  -2   0   7       25.74       25.96      1.63 o 
  -1   0   7       40.08       41.48      1.75 o 
   0   0   7        4.25        2.94      0.84 o 
   1   0   7       16.89       16.44      1.17 o 
   2   0   7        1.67        2.19      0.77 o 
   3   0   7        5.21        4.36      1.55 o 
   4   0   7        0.07        0.00      1.50 o 
   5   0   7        1.70        2.64      1.71 o 
  -5   1   7       57.88       59.65      3.44 o 
  -4   1   7        1.51        2.21      1.24 o 
  -3   1   7       16.27       15.69      1.60 o 
  -2   1   7        5.97        6.30      1.01 o 
  -1   1   7       24.10       24.90      1.41 o 
   0   1   7       35.76       31.89      1.07 o 
   1   1   7        0.42        0.68      0.68 o 
   2   1   7        7.95        8.82      1.25 o 
   3   1   7        4.64        5.28      1.11 o 
   4   1   7        0.10        0.60      1.21 o 
   5   1   7        0.04        1.91      1.91 o 
  -5   2   7       12.19        8.50      1.84 o 
  -4   2   7        1.93        0.66      1.47 o 
  -3   2   7       21.64       21.63      1.72 o 
  -2   2   7        6.43        9.02      1.02 o 
  -1   2   7       47.56       51.48      2.06 o 
   0   2   7       13.52       12.76      1.26 o 
   1   2   7        2.09        2.51      0.80 o 
   2   2   7        1.98        0.25      1.00 o 
   3   2   7       10.39       11.89      1.80 o 
   4   2   7        0.39        1.67      1.67 o 
   5   2   7        0.33        2.10      2.10 o 
  -5   3   7       72.32       65.69      3.49 o 
  -4   3   7       23.04       22.22      1.95 o 
  -3   3   7       22.35       22.90      1.84 o 
  -2   3   7        7.38        7.46      1.16 o 
  -1   3   7       28.46       31.89      1.87 o 
   0   3   7      580.28      611.90      6.84 o 
   1   3   7       89.59       93.98      2.82 o 
   2   3   7      367.10      390.69      6.14 o 
   3   3   7      228.54      240.36      5.91 o 
   4   3   7        2.49        8.15      1.69 o 
  -5   4   7       41.70       45.46      2.81 o 
  -4   4   7        5.48        6.23      1.36 o 
  -3   4   7       38.98       41.53      2.31 o 
  -2   4   7       83.93       81.29      2.83 o 
  -1   4   7        0.07        0.13      0.75 o 
   0   4   7        0.87        1.73      0.61 o 
   1   4   7       51.00       52.13      2.31 o 
   2   4   7        7.17        4.45      1.70 o 
   3   4   7       21.88       22.32      2.43 o 
   4   4   7        8.26        5.14      2.34 o 
  -5   5   7        6.74        1.85      1.64 o 
  -4   5   7       36.07       30.33      2.23 o 
  -3   5   7        5.36        6.51      1.22 o 
  -2   5   7       51.24       55.88      2.51 o 
  -1   5   7        0.00        0.62      0.88 o 
   0   5   7        4.96        4.16      0.72 o 
   1   5   7        3.07        4.09      0.99 o 
   2   5   7        7.40        7.69      1.59 o 
   3   5   7        0.30        0.44      1.58 o 
   4   5   7        1.00        1.08      2.02 o 
  -5   6   7       25.50       23.22      2.10 o 
  -4   6   7        0.13        0.33      1.08 o 
  -3   6   7      202.45      205.29      4.89 o 
  -2   6   7        2.36        3.72      1.19 o 
  -1   6   7        0.36        0.12      0.86 o 
   0   6   7        0.03        0.02      0.66 o 
   1   6   7        2.31        2.74      1.12 o 
   2   6   7        2.27        0.92      1.44 o 
   3   6   7        0.25        0.43      1.41 o 
   4   6   7        0.08        1.66      1.82 o 
  -4   7   7        2.64        1.63      1.21 o 
  -3   7   7       55.41       53.53      2.83 o 
  -2   7   7      154.86      160.81      4.36 o 
  -1   7   7       10.37        9.20      1.54 o 
   0   7   7       39.45       42.97      1.80 o 
   1   7   7        5.93        7.72      1.34 o 
   2   7   7        0.18        0.64      1.28 o 
   3   7   7        1.73        3.29      1.51 o 
  -4   8   7       11.04       13.50      1.62 o 
  -3   8   7      107.33       99.78      3.50 o 
  -2   8   7       21.89       17.56      1.96 o 
  -1   8   7        9.46        8.16      1.59 o 
   0   8   7        3.18        1.38      1.06 o 
   1   8   7        4.76        3.81      1.67 o 
   2   8   7        8.56        9.50      1.88 o 
   3   8   7        0.04        1.58      1.58 o 
  -3   9   7        5.78        8.16      1.37 o 
  -2   9   7       13.43       11.31      1.68 o 
  -1   9   7       48.64       45.32      2.73 o 
   0   9   7        0.02        0.18      1.34 o 
   1   9   7       22.47       25.64      2.31 o 
   2   9   7        0.79        1.93      1.43 o 
  -3  10   7        0.90        2.47      1.04 o 
  -2  10   7        1.15        1.01      1.21 o 
  -1  10   7        0.98        0.53      1.05 o 
   0  10   7        0.22        0.03      1.53 o 
   1  10   7        0.11        0.11      1.33 o 
  -1 -10   8        1.97        0.44      1.55 o 
   0 -10   8        2.27        3.68      0.90 o 
   1 -10   8        0.04        0.24      1.19 o 
   2 -10   8        6.22        7.35      1.64 o 
  -2  -9   8        0.26        0.43      1.19 o 
  -1  -9   8        0.24        1.52      1.16 o 
   0  -9   8        3.39        4.02      1.97 o 
   1  -9   8        2.59        2.83      1.34 o 
   2  -9   8        0.10        0.00      1.18 o 
   3  -9   8        5.42        7.63      1.62 o 
  -3  -8   8        1.68        1.71      1.27 o 
  -2  -8   8        6.57        7.26      1.62 o 
  -1  -8   8        4.86        5.71      1.58 o 
   0  -8   8       37.02       39.13      3.72 o 
   1  -8   8        1.79        2.60      1.49 o 
   2  -8   8       43.36       42.86      2.74 o 
   3  -8   8        6.93        9.14      1.74 o 
  -3  -7   8        0.04        0.56      1.23 o 
  -2  -7   8        2.36        0.59      1.31 o 
  -1  -7   8       76.97       79.83      3.35 o 
   0  -7   8        4.29        2.33      0.97 o 
   1  -7   8       24.07       25.94      1.97 o 
   2  -7   8       37.65       40.58      2.60 o 
   3  -7   8        9.76        7.79      1.72 o 
   4  -7   8        0.00        3.42      1.21 o 
  -4  -6   8        5.57        5.38      1.76 o 
  -3  -6   8        2.98        1.52      1.28 o 
  -2  -6   8        2.28        0.24      1.20 o 
  -1  -6   8        0.97        1.49      1.12 o 
   0  -6   8       20.20       17.09      1.28 o 
   1  -6   8       50.94       55.34      2.76 o 
   2  -6   8      239.49      241.35      5.44 o 
   3  -6   8      244.33      260.24      5.75 o 
   4  -6   8        7.71        7.16      1.64 o 
  -4  -5   8        0.00        2.51      1.13 o 
  -3  -5   8        1.35        3.07      1.06 o 
  -2  -5   8       23.76       34.58      2.16 o 
  -1  -5   8       11.62       11.46      1.57 o 
   0  -5   8        8.63        7.50      0.85 o 
   1  -5   8       41.99       40.34      2.09 o 
   2  -5   8        8.55        8.69      1.35 o 
   3  -5   8        4.47        5.53      1.32 o 
   4  -5   8        0.39        1.94      1.18 o 
  -4  -4   8       27.61       28.17      2.33 o 
  -3  -4   8        2.74        3.30      1.29 o 
  -2  -4   8       32.41       31.39      2.00 o 
  -1  -4   8        5.58        6.01      1.04 o 
   0  -4   8       27.19       24.07      1.25 o 
   1  -4   8        0.20        1.80      0.90 o 
   2  -4   8        0.00        0.67      1.00 o 
   3  -4   8        2.11        2.66      1.10 o 
   4  -4   8        1.98        2.08      1.30 o 
   5  -4   8        0.06        0.83      1.04 o 
  -4  -3   8        4.99        4.40      1.42 o 
  -3  -3   8      377.31      402.08      6.50 o 
  -2  -3   8        9.05        9.29      1.37 o 
  -1  -3   8       16.01       16.04      1.44 o 
   0  -3   8       42.40       41.06      1.69 o 
   1  -3   8        4.02        4.08      0.88 o 
   2  -3   8       10.14        9.84      1.24 o 
   3  -3   8        3.19        4.37      1.14 o 
   4  -3   8        4.39        5.40      1.26 o 
   5  -3   8        0.07        0.78      1.33 o 
  -5  -2   8        0.70        0.99      1.62 o 
  -4  -2   8        0.70        1.86      1.23 o 
  -3  -2   8       33.28       33.77      2.05 o 
  -2  -2   8       48.34       48.67      2.30 o 
  -1  -2   8      105.84      100.10      2.86 o 
   0  -2   8      136.97      134.79      4.76 o 
   1  -2   8        1.89        1.67      0.78 o 
   2  -2   8       25.80       27.40      1.76 o 
   3  -2   8        0.00        1.96      0.97 o 
   4  -2   8        2.97        4.96      1.49 o 
   5  -2   8        5.31        6.08      1.71 o 
  -5  -1   8        1.87        5.01      1.44 o 
  -4  -1   8       23.81       27.31      2.21 o 
  -3  -1   8      329.17      330.02      5.76 o 
  -2  -1   8      261.29      266.78      4.62 o 
  -1  -1   8       41.44       43.11      1.78 o 
   0  -1   8      265.52      245.75      3.80 o 
   1  -1   8        0.59        0.67      0.90 o 
   2  -1   8        4.95        5.93      1.20 o 
   3  -1   8        7.54        7.07      1.40 o 
   4  -1   8        1.07        2.01      1.32 o 
   5  -1   8       13.90       15.86      2.40 o 
  -5   0   8        8.44       10.43      1.76 o 
  -4   0   8        8.94        5.09      2.02 o 
  -3   0   8        9.83       10.68      1.55 o 
  -2   0   8       29.04       23.15      1.82 o 
  -1   0   8       16.65       15.07      1.24 o 
   0   0   8       97.99       80.84      1.76 o 
   1   0   8       34.00       36.75      1.81 o 
   2   0   8        8.65       11.30      1.22 o 
   3   0   8        3.81        3.45      1.46 o 
   4   0   8        5.23        3.23      1.68 o 
   5   0   8        2.81        8.14      2.01 o 
  -5   1   8        1.31        1.47      1.33 o 
  -4   1   8        7.89        7.52      1.48 o 
  -3   1   8        9.39        8.59      1.42 o 
  -2   1   8       56.38       59.00      2.35 o 
  -1   1   8        0.11        0.23      0.81 o 
   0   1   8        0.15        0.02      0.49 o 
   1   1   8        6.29        8.00      1.12 o 
   2   1   8        1.34        0.12      0.99 o 
   3   1   8        0.28        2.43      1.08 o 
   4   1   8        0.17        0.29      1.59 o 
   5   1   8        0.06        1.20      1.65 o 
  -5   2   8        2.29        2.07      1.41 o 
  -4   2   8       42.85       42.50      2.77 o 
  -3   2   8       25.84       21.38      1.83 o 
  -2   2   8        0.13        1.25      0.88 o 
  -1   2   8      106.50      116.90      3.22 o 
   0   2   8        1.58        0.71      0.77 o 
   1   2   8       19.41       22.65      1.50 o 
   2   2   8       14.47       15.72      1.64 o 
   3   2   8        0.02        1.37      1.37 o 
   4   2   8        0.00        2.25      1.49 o 
  -5   3   8        1.23        0.25      1.48 o 
  -4   3   8        4.42        4.76      1.68 o 
  -3   3   8       17.23       18.30      1.69 o 
  -2   3   8        3.16        3.70      0.89 o 
  -1   3   8      121.97      140.52      3.70 o 
   0   3   8      172.64      176.64      3.53 o 
   1   3   8        7.02        9.09      1.31 o 
   2   3   8      190.72      193.36      4.83 o 
   3   3   8       27.55       25.61      2.72 o 
   4   3   8        0.36        0.77      1.71 o 
  -5   4   8        0.04        0.81      1.27 o 
  -4   4   8        4.16        4.95      1.61 o 
  -3   4   8       27.61       29.56      2.16 o 
  -2   4   8        4.48        8.05      1.27 o 
  -1   4   8        5.88        7.03      1.13 o 
   0   4   8        7.85        9.33      0.88 o 
   1   4   8       11.38       11.33      1.62 o 
   2   4   8        0.24        0.00      1.34 o 
   3   4   8       44.77       59.84      3.40 o 
   4   4   8        0.09        4.49      1.92 o 
  -5   5   8        0.82        1.39      1.39 o 
  -4   5   8        0.85        1.52      1.28 o 
  -3   5   8       25.48       23.16      2.08 o 
  -2   5   8        0.06        1.00      1.00 o 
  -1   5   8        7.46        7.40      1.24 o 
   0   5   8        0.87        0.91      0.79 o 
   1   5   8        1.08        1.66      1.02 o 
   2   5   8        0.57        1.10      1.37 o 
   3   5   8        9.45        3.74      2.10 o 
   4   5   8        3.85        5.96      2.43 o 
  -4   6   8        0.17        0.00      1.08 o 
  -3   6   8        8.98        7.88      1.63 o 
  -2   6   8        6.06        3.37      1.32 o 
  -1   6   8       13.09       14.21      1.60 o 
   0   6   8        0.90        1.04      0.77 o 
   1   6   8        0.00        1.02      1.02 o 
   2   6   8        0.31        2.48      1.24 o 
   3   6   8        0.33        0.89      1.79 o 
  -4   7   8        5.59        4.92      1.40 o 
  -3   7   8       15.56       12.02      1.74 o 
  -2   7   8       18.10       17.81      1.72 o 
  -1   7   8       33.15       35.70      2.24 o 
   0   7   8        0.88        0.64      0.86 o 
   1   7   8        1.06        0.38      1.25 o 
   2   7   8        0.06        4.86      1.08 o 
   3   7   8        0.01        1.15      1.59 o 
  -4   8   8       19.89       19.03      2.05 o 
  -3   8   8        4.04        1.53      1.21 o 
  -2   8   8       33.42       31.32      2.27 o 
  -1   8   8      176.78      174.61      4.85 o 
   0   8   8        9.53       10.99      1.39 o 
   1   8   8       40.59       44.42      2.94 o 
   2   8   8       14.00       11.33      2.09 o 
  -3   9   8        3.45        2.96      1.24 o 
  -2   9   8       15.51       12.71      1.85 o 
  -1   9   8        2.16        0.22      1.39 o 
   0   9   8        2.94        2.14      1.03 o 
   1   9   8        1.35        2.83      1.41 o 
  -2  10   8        3.56        2.06      1.27 o 
  -1  10   8        1.73        1.96      1.44 o 
   0  10   8        3.03        2.14      1.84 o 
  -1  -9   9        2.85        5.81      1.41 o 
   0  -9   9        4.75        4.70      2.22 o 
   1  -9   9        0.01        0.98      1.48 o 
   2  -9   9        4.66        5.55      1.78 o 
  -2  -8   9       10.25       13.72      1.88 o 
  -1  -8   9        6.98        5.79      1.61 o 
   0  -8   9        1.97        2.16      0.89 o 
   1  -8   9        1.15        0.61      1.23 o 
   2  -8   9        6.36        6.27      1.66 o 
   3  -8   9        0.02        1.49      1.13 o 
  -3  -7   9        0.77        2.30      1.37 o 
  -2  -7   9        0.31        0.37      1.20 o 
  -1  -7   9       45.46       44.36      2.76 o 
   0  -7   9        5.00        5.38      1.11 o 
   1  -7   9       27.82       22.99      2.20 o 
   2  -7   9       23.52       23.61      2.34 o 
   3  -7   9        0.13        2.14      1.35 o 
  -3  -6   9        4.70        8.52      1.66 o 
  -2  -6   9        0.01        0.37      1.10 o 
  -1  -6   9       76.97       80.83      3.35 o 
   0  -6   9       80.51       88.52      3.30 o 
   1  -6   9       37.07       36.54      2.49 o 
   2  -6   9      295.05      305.39      6.29 o 
   3  -6   9        7.97        7.05      1.87 o 
   4  -6   9        7.83        7.72      1.90 o 
  -4  -5   9        0.13        0.69      1.38 o 
  -3  -5   9        0.02        1.30      1.07 o 
  -2  -5   9        3.20        2.65      1.19 o 
  -1  -5   9        3.44        2.88      1.19 o 
   0  -5   9       74.05       74.58      4.65 o 
   1  -5   9        9.38        9.78      1.36 o 
   2  -5   9       57.30       55.34      2.77 o 
   3  -5   9        0.01        0.00      1.18 o 
   4  -5   9        0.03        3.12      1.14 o 
  -4  -4   9        0.08        1.52      1.52 o 
  -3  -4   9       46.77       50.77      2.94 o 
  -2  -4   9        0.46        0.00      1.05 o 
  -1  -4   9        0.40        0.45      0.91 o 
   0  -4   9       18.28       19.05      1.74 o 
   1  -4   9        7.07        6.12      1.08 o 
   2  -4   9        4.61        4.36      1.19 o 
   3  -4   9        0.02        0.64      0.97 o 
   4  -4   9        2.54        2.21      1.48 o 
  -4  -3   9        0.37        0.70      1.29 o 
  -3  -3   9        1.06        1.05      1.39 o 
  -2  -3   9        1.71        1.02      1.13 o 
  -1  -3   9       51.51       53.50      2.31 o 
   0  -3   9        0.07        0.21      0.53 o 
   1  -3   9        2.06        2.24      0.96 o 
   2  -3   9       15.95       13.60      1.41 o 
   3  -3   9        0.06        0.88      0.99 o 
   4  -3   9        0.87        0.98      1.19 o 
  -4  -2   9        8.50       11.25      1.70 o 
  -3  -2   9        0.12        1.29      1.29 o 
  -2  -2   9      217.37      222.19      4.64 o 
  -1  -2   9       91.55       88.51      2.90 o 
   0  -2   9        1.85        3.08      0.65 o 
   1  -2   9       46.15       45.92      2.12 o 
   2  -2   9        1.23        2.33      0.89 o 
   3  -2   9        2.17        2.86      1.14 o 
   4  -2   9        0.02        1.38      1.38 o 
  -4  -1   9        0.89        0.13      1.37 o 
  -3  -1   9       57.84       52.41      2.90 o 
  -2  -1   9        4.83        5.27      1.25 o 
  -1  -1   9      185.38      190.52      4.00 o 
   0  -1   9        3.04        2.87      0.71 o 
   1  -1   9      120.87      119.11      3.20 o 
   2  -1   9       38.46       43.17      2.28 o 
   3  -1   9        0.34        1.08      1.19 o 
   4  -1   9       19.26       16.59      2.09 o 
  -5   0   9        6.77       10.92      1.93 o 
  -4   0   9       18.50       18.99      2.18 o 
  -3   0   9        2.87        4.47      1.23 o 
  -2   0   9       14.61       17.14      1.40 o 
  -1   0   9       19.85       15.74      1.43 o 
   0   0   9       32.04       28.66      1.46 o 
   1   0   9        0.35        0.11      0.86 o 
   2   0   9        0.92        0.93      0.93 o 
   3   0   9        2.87        3.86      1.36 o 
   4   0   9        0.74        0.91      1.69 o 
  -5   1   9        1.79        0.39      1.54 o 
  -4   1   9        0.03        1.42      1.42 o 
  -3   1   9        6.08        5.44      1.38 o 
  -2   1   9       19.23       18.94      1.69 o 
  -1   1   9       28.06       31.31      1.82 o 
   0   1   9        4.84        5.55      0.63 o 
   1   1   9        1.05        0.55      0.88 o 
   2   1   9        0.49        2.16      0.96 o 
   3   1   9        0.55        1.95      1.29 o 
   4   1   9        0.36        1.65      1.65 o 
  -5   2   9        6.08        3.88      1.64 o 
  -4   2   9       99.61      104.96      4.13 o 
  -3   2   9        0.57        1.02      1.15 o 
  -2   2   9        2.79        2.97      1.23 o 
  -1   2   9        2.96        2.47      1.06 o 
   0   2   9        5.50        5.66      0.73 o 
   1   2   9        0.26        0.68      0.92 o 
   2   2   9        0.80        0.13      1.12 o 
   3   2   9        2.39        1.77      1.77 o 
   4   2   9        0.89        0.87      1.74 o 
  -5   3   9        0.91        0.37      1.58 o 
  -4   3   9        4.71        6.71      1.52 o 
  -3   3   9       11.12       10.51      1.67 o 
  -2   3   9       13.98       16.65      1.52 o 
  -1   3   9       11.35        9.26      1.46 o 
   0   3   9        1.04        2.22      0.62 o 
   1   3   9        0.04        1.09      1.09 o 
   2   3   9        6.25        6.83      1.85 o 
   3   3   9        3.65        3.86      2.15 o 
   4   3   9        2.38        1.84      2.15 o 
  -4   4   9       98.95      105.21      3.92 o 
  -3   4   9       27.55       29.41      2.14 o 
  -2   4   9       20.10       19.26      1.78 o 
  -1   4   9        0.62        2.62      0.99 o 
   0   4   9        1.97        1.89      0.79 o 
   1   4   9       36.86       43.83      2.53 o 
   2   4   9       17.98       26.31      2.21 o 
   3   4   9       23.05       24.59      2.85 o 
   4   4   9       26.94       30.37      3.70 o 
  -4   5   9       21.52       21.65      2.32 o 
  -3   5   9        1.57        1.83      1.46 o 
  -2   5   9       19.01       18.30      1.75 o 
  -1   5   9       20.73       21.31      1.75 o 
   0   5   9        4.20        2.98      1.97 o 
   1   5   9        5.19        6.52      1.43 o 
   2   5   9       13.47       14.03      2.13 o 
   3   5   9       13.06       19.38      2.76 o 
  -4   6   9        2.16        1.62      1.39 o 
  -3   6   9       33.10       30.63      2.42 o 
  -2   6   9        0.05        0.36      1.19 o 
  -1   6   9       14.23       16.70      1.84 o 
   0   6   9        0.56        2.08      0.77 o 
   1   6   9        0.83        1.31      1.58 o 
   2   6   9        0.22        0.29      1.57 o 
   3   6   9        0.88        2.31      1.85 o 
  -4   7   9       17.88       19.50      1.98 o 
  -3   7   9        0.60        1.18      1.39 o 
  -2   7   9      110.74      107.74      3.86 o 
  -1   7   9        5.70        6.91      1.40 o 
   0   7   9        2.05        1.95      0.94 o 
   1   7   9        0.95        0.39      1.42 o 
   2   7   9        0.02        1.12      1.39 o 
  -3   8   9        0.67        1.09      1.19 o 
  -2   8   9       68.96       67.96      3.32 o 
  -1   8   9       97.87       97.95      3.90 o 
   0   8   9        2.18        2.12      1.00 o 
   1   8   9       16.88       14.11      2.39 o 
   2   8   9        1.34        3.78      1.76 o 
  -2   9   9       33.06       24.51      2.61 o 
  -1   9   9        4.37        4.12      1.70 o 
   0   9   9        8.57        6.67      1.49 o 
   1   9   9        0.20        1.57      1.57 o 
   0  -9  10        0.02        0.04      1.17 o 
   1  -9  10        0.05        0.25      1.59 o 
  -1  -8  10        0.01        1.48      1.48 o 
   0  -8  10        0.35        0.69      1.07 o 
   1  -8  10        2.24        0.37      1.59 o 
   2  -8  10        0.59        1.63      1.38 o 
  -2  -7  10        0.01        0.25      1.33 o 
  -1  -7  10        0.04        0.13      1.50 o 
   0  -7  10        2.20        2.53      2.14 o 
   1  -7  10        2.39        2.27      1.56 o 
   2  -7  10        0.32        1.49      1.49 o 
   3  -7  10       11.41       10.48      1.96 o 
  -3  -6  10        1.36        1.17      1.54 o 
  -2  -6  10        0.65        0.00      1.33 o 
  -1  -6  10        9.30        5.40      1.72 o 
   0  -6  10       20.18       21.11      2.69 o 
   1  -6  10        7.54        8.42      1.50 o 
   2  -6  10        0.01        1.43      1.43 o 
   3  -6  10        2.80        2.98      1.60 o 
  -3  -5  10        8.61       13.80      2.00 o 
  -2  -5  10        2.16        3.09      1.07 o 
  -1  -5  10        6.25        3.19      1.41 o 
   0  -5  10        2.44        2.52      0.94 o 
   1  -5  10        0.43        0.99      1.20 o 
   2  -5  10        2.21        1.06      1.38 o 
   3  -5  10       32.75       30.20      2.39 o 
   4  -5  10       38.08       37.60      2.88 o 
  -3  -4  10        1.39        0.23      1.27 o 
  -2  -4  10        2.19        0.57      1.26 o 
  -1  -4  10        7.42        8.20      1.23 o 
   0  -4  10        9.40        7.79      0.84 o 
   1  -4  10        8.24        7.25      1.25 o 
   2  -4  10        6.07        4.58      1.35 o 
   3  -4  10       17.73       18.77      1.85 o 
   4  -4  10        4.88        3.66      1.59 o 
  -4  -3  10        0.00        0.69      1.26 o 
  -3  -3  10       34.79       41.97      2.74 o 
  -2  -3  10        3.90        3.12      1.10 o 
  -1  -3  10       26.84       32.21      1.93 o 
   0  -3  10        2.52        2.33      1.18 o 
   1  -3  10        9.15        7.53      1.21 o 
   2  -3  10        0.00        0.10      1.02 o 
   3  -3  10        0.21        0.51      1.13 o 
   4  -3  10        0.47        1.11      1.11 o 
  -4  -2  10       25.11       31.72      2.69 o 
  -3  -2  10       17.58       22.29      1.94 o 
  -2  -2  10      425.43      445.47      6.73 o 
  -1  -2  10       10.91        8.05      1.47 o 
   0  -2  10       22.84       24.86      1.15 o 
   1  -2  10       18.61       16.76      1.51 o 
   2  -2  10        0.07        0.21      0.94 o 
   3  -2  10        2.75        3.19      1.27 o 
   4  -2  10        1.06        1.80      1.27 o 
  -4  -1  10        0.17        1.42      1.42 o 
  -3  -1  10        0.76        0.46      1.15 o 
  -2  -1  10       95.03       93.22      3.33 o 
  -1  -1  10      138.34      141.58      3.66 o 
   0  -1  10       38.97       36.30      1.82 o 
   1  -1  10      101.23       92.47      3.03 o 
   2  -1  10        2.05        2.14      0.96 o 
   3  -1  10        0.27        1.44      1.00 o 
   4  -1  10        2.40        0.11      1.34 o 
  -4   0  10        0.27        2.44      1.47 o 
  -3   0  10       29.94       30.93      2.38 o 
  -2   0  10      155.88      156.70      4.19 o 
  -1   0  10      155.75      141.92      3.74 o 
   0   0  10       14.15       12.01      1.22 o 
   1   0  10       56.18       51.89      2.38 o 
   2   0  10        0.68        1.55      0.99 o 
   3   0  10        0.25        0.00      1.27 o 
   4   0  10        1.29        1.43      1.56 o 
  -4   1  10        8.59        8.19      1.74 o 
  -3   1  10       15.17       18.90      1.96 o 
  -2   1  10        0.49        0.58      1.16 o 
  -1   1  10       14.42       12.59      1.43 o 
   0   1  10        0.22        0.77      0.51 o 
   1   1  10        4.83        3.64      1.28 o 
   2   1  10        3.22        4.04      1.15 o 
   3   1  10        0.95        3.21      1.11 o 
   4   1  10        0.62        1.41      1.68 o 
  -4   2  10        9.23        6.74      1.88 o 
  -3   2  10        8.95       11.69      1.62 o 
  -2   2  10        5.75        6.87      1.20 o 
  -1   2  10        7.21        7.95      1.14 o 
   0   2  10        0.00        0.61      0.61 o 
   1   2  10        0.55        1.70      0.90 o 
   2   2  10        0.81        0.37      1.22 o 
   3   2  10        1.57        4.21      1.44 o 
   4   2  10        0.01        0.14      1.80 o 
  -4   3  10        0.96        0.61      1.35 o 
  -3   3  10        9.89       11.78      1.76 o 
  -2   3  10       12.17       15.97      1.74 o 
  -1   3  10        1.24        0.36      1.08 o 
   0   3  10       19.92       19.62      2.55 o 
   1   3  10        0.01        0.24      0.96 o 
   2   3  10        3.94        7.45      1.70 o 
   3   3  10        1.69        2.82      1.84 o 
  -4   4  10       19.09       18.24      2.28 o 
  -3   4  10        0.67        0.62      1.23 o 
  -2   4  10        3.21        0.62      1.24 o 
  -1   4  10        0.22        1.10      0.98 o 
   0   4  10       47.87       48.54      1.80 o 
   1   4  10       54.37       64.82      3.31 o 
   2   4  10        4.63        7.04      1.66 o 
   3   4  10       55.82       67.84      4.49 o 
  -4   5  10        2.76        4.45      1.49 o 
  -3   5  10       19.85       22.70      2.16 o 
  -2   5  10        0.04        0.86      1.11 o 
  -1   5  10        0.99        1.60      1.11 o 
   0   5  10        0.00        0.84      0.81 o 
   1   5  10        0.29        0.79      1.19 o 
   2   5  10        0.25        1.87      1.87 o 
   3   5  10        1.49        0.77      2.33 o 
  -3   6  10        0.11        0.23      1.13 o 
  -2   6  10       16.22       18.61      2.01 o 
  -1   6  10        0.06        1.09      0.96 o 
   0   6  10        1.08        2.09      1.49 o 
   1   6  10        0.00        0.41      1.33 o 
   2   6  10        0.06        1.74      1.74 o 
  -3   7  10        4.06        0.95      1.49 o 
  -2   7  10       21.37       20.43      2.13 o 
  -1   7  10        0.57        1.63      1.51 o 
   0   7  10        0.44        0.84      1.16 o 
   1   7  10        0.10        0.40      1.59 o 
   2   7  10        0.31        1.87      1.87 o 
  -2   8  10       20.85       19.56      2.11 o 
  -1   8  10        0.64        2.31      1.43 o 
   0   8  10        5.96        7.02      2.78 o 
   1   8  10        1.19        1.16      1.54 o 
   0  -8  11        4.13        3.29      1.35 o 
   1  -8  11        0.24        1.54      1.54 o 
  -1  -7  11        5.02        8.44      1.47 o 
   0  -7  11       12.49       13.34      1.72 o 
   1  -7  11        3.31        3.23      1.38 o 
   2  -7  11        0.06        0.43      1.30 o 
  -2  -6  11        0.21        0.24      1.42 o 
  -1  -6  11        1.14        0.84      1.31 o 
   0  -6  11       27.10       27.47      2.96 o 
   1  -6  11        0.56        1.66      1.21 o 
   2  -6  11       16.84       15.17      1.90 o 
   3  -6  11        4.76        4.74      1.62 o 
  -3  -5  11        2.04        5.19      1.50 o 
  -2  -5  11        3.44        6.27      1.15 o 
  -1  -5  11        0.51        0.57      1.14 o 
   0  -5  11       38.69       38.23      1.82 o 
   1  -5  11       56.72       56.54      2.83 o 
   2  -5  11       13.30       11.57      1.83 o 
   3  -5  11      127.40      124.10      4.41 o 
  -3  -4  11        0.30        1.35      1.35 o 
  -2  -4  11        3.09        4.81      1.22 o 
  -1  -4  11        7.18        5.13      1.41 o 
   0  -4  11        0.29        1.07      1.15 o 
   1  -4  11       19.99       13.36      1.60 o 
   2  -4  11        9.65        6.38      1.58 o 
   3  -4  11        1.76        2.30      1.34 o 
  -3  -3  11        8.28       10.62      1.67 o 
  -2  -3  11       36.68       42.45      2.49 o 
  -1  -3  11        0.21        0.94      0.94 o 
   0  -3  11        0.50        0.46      1.19 o 
   1  -3  11        1.34        3.17      0.95 o 
   2  -3  11        3.11        3.87      1.06 o 
   3  -3  11        2.30        0.57      1.25 o 
  -3  -2  11        9.17       11.20      1.65 o 
  -2  -2  11       27.85       24.94      2.23 o 
  -1  -2  11        0.80        1.63      1.00 o 
   0  -2  11        4.11        2.25      0.71 o 
   1  -2  11        0.22        0.66      0.85 o 
   2  -2  11        0.60        0.88      0.88 o 
   3  -2  11        2.61        3.54      1.17 o 
  -4  -1  11        9.88        9.59      1.92 o 
  -3  -1  11        0.47        0.89      1.32 o 
  -2  -1  11        9.97       10.12      1.60 o 
  -1  -1  11       25.99       26.64      2.02 o 
   0  -1  11       30.07       28.80      1.37 o 
   1  -1  11        0.64        1.43      0.95 o 
   2  -1  11        3.88        2.49      1.19 o 
   3  -1  11        0.00        0.92      1.12 o 
  -4   0  11        7.69       12.80      1.74 o 
  -3   0  11        3.91        4.54      1.36 o 
  -2   0  11      116.96      115.20      3.70 o 
  -1   0  11        4.51        5.87      1.33 o 
   0   0  11        8.98       10.00      1.15 o 
   1   0  11        0.09        0.20      1.17 o 
   2   0  11       16.66       14.05      1.67 o 
   3   0  11        6.54        3.80      1.52 o 
  -4   1  11       12.30       14.85      1.89 o 
  -3   1  11       10.16       10.50      1.64 o 
  -2   1  11        9.44        9.69      1.70 o 
  -1   1  11       15.22       18.27      1.61 o 
   0   1  11       33.98       29.08      1.33 o 
   1   1  11        6.89        5.88      1.34 o 
   2   1  11        5.89        5.96      1.55 o 
   3   1  11        0.83        1.27      1.16 o 
  -4   2  11        0.98        0.24      1.31 o 
  -3   2  11        0.01        0.59      1.43 o 
  -2   2  11        0.08        1.76      1.16 o 
  -1   2  11       12.02       11.85      1.46 o 
   0   2  11        8.70        8.27      0.92 o 
   1   2  11        0.02        0.33      1.09 o 
   2   2  11        1.17        0.71      1.42 o 
   3   2  11        0.03        0.88      1.52 o 
  -4   3  11        5.77        3.34      1.79 o 
  -3   3  11       66.32       69.69      3.52 o 
  -2   3  11        0.04        1.08      1.31 o 
  -1   3  11        0.22        0.35      1.05 o 
   0   3  11        7.75        6.69      0.97 o 
   1   3  11        0.62        2.01      1.18 o 
   2   3  11        1.70        0.26      1.67 o 
   3   3  11        0.95        0.41      1.92 o 
  -3   4  11        0.05        0.60      1.32 o 
  -2   4  11        7.56        9.00      1.71 o 
  -1   4  11        1.78        2.03      1.31 o 
   0   4  11       13.91       11.53      1.15 o 
   1   4  11        6.98        8.33      1.52 o 
   2   4  11        2.60        2.59      1.78 o 
  -3   5  11       42.00       46.21      2.93 o 
  -2   5  11       13.51       13.23      2.04 o 
  -1   5  11        4.21        5.06      1.32 o 
   0   5  11        0.00        0.06      0.93 o 
   1   5  11        0.01        0.92      1.58 o 
   2   5  11        0.64        2.29      1.72 o 
  -3   6  11        1.02        1.00      1.44 o 
  -2   6  11        0.07        1.27      1.27 o 
  -1   6  11        1.98        2.13      1.41 o 
   0   6  11        3.34        3.39      1.02 o 
   1   6  11        2.19        3.35      1.48 o 
  -2   7  11        9.57        9.24      1.87 o 
  -1   7  11        0.33        0.00      1.24 o 
   0   7  11        2.94        3.13      1.06 o 
   1   7  11        0.07        1.87      1.87 o 
   0  -7  12        0.01        0.06      0.98 o 
  -1  -6  12        2.79        1.62      1.38 o 
   0  -6  12        3.90        2.96      0.99 o 
   1  -6  12        0.00        0.83      1.14 o 
   2  -6  12        2.24        2.67      1.38 o 
  -2  -5  12        3.41        7.72      1.34 o 
  -1  -5  12        1.52        2.76      1.21 o 
   0  -5  12       17.11       14.27      1.24 o 
   1  -5  12        0.23        0.39      1.18 o 
   2  -5  12       13.29       12.04      1.61 o 
  -2  -4  12        2.42        4.84      1.51 o 
  -1  -4  12        0.21        2.21      0.94 o 
   0  -4  12        9.35        8.32      0.92 o 
   1  -4  12        3.63        2.34      1.21 o 
   2  -4  12        3.48        4.02      1.28 o 
  -3  -3  12        9.42       11.21      1.70 o 
  -2  -3  12        4.32        3.01      1.34 o 
  -1  -3  12        1.21        0.90      1.09 o 
   0  -3  12        0.12        0.66      0.77 o 
   1  -3  12        3.13        2.25      1.17 o 
   2  -3  12        1.71        1.26      1.16 o 
   3  -3  12        0.81        1.59      1.24 o 
  -3  -2  12        0.05        0.62      1.04 o 
  -2  -2  12       12.46        8.65      1.83 o 
  -1  -2  12        2.52        1.36      1.16 o 
   0  -2  12       11.63       10.62      0.96 o 
   1  -2  12        0.45        1.06      0.88 o 
   2  -2  12        2.29        0.18      1.26 o 
   3  -2  12        0.09        0.18      1.08 o 
  -3  -1  12       12.97       16.96      2.00 o 
  -2  -1  12       13.91       13.76      1.84 o 
  -1  -1  12      174.06      167.02      4.47 o 
   0  -1  12        6.50        6.25      0.99 o 
   1  -1  12        8.30        9.85      1.34 o 
   2  -1  12        3.94        3.06      1.11 o 
   3  -1  12        0.02        1.52      1.03 o 
  -3   0  12        0.13        0.64      1.39 o 
  -2   0  12        1.50        2.30      1.03 o 
  -1   0  12       76.52       70.50      3.07 o 
   0   0  12       73.57       66.81      2.03 o 
   1   0  12       11.18       11.17      1.39 o 
   2   0  12       35.30       31.91      2.25 o 
   3   0  12        0.84        0.10      1.30 o 
  -3   1  12        0.91        0.89      1.44 o 
  -2   1  12       19.88       19.10      1.94 o 
  -1   1  12        9.14       10.90      1.55 o 
   0   1  12       28.78       25.90      1.36 o 
   1   1  12        0.13        1.18      1.18 o 
   2   1  12        3.83        4.92      1.35 o 
   3   1  12        0.55        0.87      1.30 o 
  -3   2  12        2.64        0.57      1.60 o 
  -2   2  12        7.81       10.98      1.46 o 
  -1   2  12        7.53        5.82      1.62 o 
   0   2  12        0.83        0.81      0.72 o 
   1   2  12        3.07        2.24      1.16 o 
   2   2  12        0.03        1.48      1.48 o 
  -3   3  12       10.58        8.24      1.86 o 
  -2   3  12        4.98        7.63      1.62 o 
  -1   3  12        4.08        3.48      1.34 o 
   0   3  12        0.16        0.97      0.71 o 
   1   3  12        0.12        0.35      1.26 o 
   2   3  12        0.11        0.99      1.61 o 
  -3   4  12        0.10        1.38      1.38 o 
  -2   4  12        0.85        2.81      1.40 o 
  -1   4  12        2.93        1.86      1.51 o 
   0   4  12        0.06        1.36      1.64 o 
   1   4  12        0.83        0.98      1.35 o 
   2   4  12        0.49        0.66      1.46 o 
  -2   5  12        0.11        0.12      1.27 o 
  -1   5  12        0.23        2.57      1.05 o 
   0   5  12        1.64        1.15      0.95 o 
   1   5  12        7.39        6.72      1.95 o 
  -2   6  12       12.57       14.28      2.02 o 
  -1   6  12        1.41        2.75      1.49 o 
   0   6  12        0.47        0.05      0.97 o 
   0  -5  13        0.16        0.32      0.78 o 
   1  -5  13        5.65        4.50      1.48 o 
  -1  -4  13        1.23        0.90      1.19 o 
   0  -4  13        0.00        0.57      0.71 o 
   1  -4  13        7.29        5.32      1.30 o 
  -2  -3  13        0.09        1.28      1.28 o 
  -1  -3  13        1.84        1.33      1.14 o 
   0  -3  13        2.44        0.90      1.04 o 
   1  -3  13        2.29        2.44      0.92 o 
   2  -3  13        1.28        0.75      0.99 o 
  -2  -2  13       15.40        9.68      1.74 o 
  -1  -2  13       11.31       12.64      1.50 o 
   0  -2  13        0.51        1.22      0.96 o 
   1  -2  13        0.17        0.58      0.99 o 
   2  -2  13        0.04        0.50      0.99 o 
  -2  -1  13       24.27       23.26      2.04 o 
  -1  -1  13       39.32       31.88      2.41 o 
   0  -1  13        0.30        0.42      0.76 o 
   1  -1  13        0.43        0.83      1.00 o 
   2  -1  13        0.00        0.34      1.03 o 
  -2   0  13        0.49        0.98      1.18 o 
  -1   0  13       25.68       22.12      2.27 o 
   0   0  13        0.00        1.60      1.06 o 
   1   0  13       10.76       10.09      1.49 o 
   2   0  13        1.35        1.27      1.09 o 
  -2   1  13        3.58        0.40      1.43 o 
  -1   1  13       68.03       62.76      2.95 o 
   0   1  13        2.28        1.66      0.91 o 
   1   1  13        0.28        0.47      1.21 o 
   2   1  13        0.10        0.88      1.27 o 
  -2   2  13        0.44        0.53      1.27 o 
  -1   2  13        2.59        3.60      1.33 o 
   0   2  13        3.04        1.51      0.99 o 
   1   2  13        7.57        8.63      1.53 o 
  -2   3  13        0.18        1.31      1.31 o 
  -1   3  13        0.00        0.86      1.17 o 
   0   3  13        4.13        3.31      1.80 o 
   1   3  13        1.20        0.33      1.32 o 
  -2   4  13       21.38       24.38      2.45 o 
  -1   4  13        0.57        0.22      1.32 o 
   0   4  13        0.33        0.22      0.92 o 
   1   4  13        2.95        4.38      1.54 o 
   0  -2  14        0.15        1.37      1.37 o 
  -1  -1  14        0.41        0.70      1.23 o 
   0  -1  14        0.42        0.51      0.94 o 
  -1   0  14        1.97        3.49      1.34 o 
   0   0  14       30.32       25.73      1.99 o 
  -1   1  14        6.32        6.78      1.39 o 
   0   1  14       22.44       17.93      1.42 o 
   0   2  14        1.88        1.38      1.94 o 
                                                 
